# Supplementary material for: 5-Chloro-3,6-dimethyl-1-phenyl-1H,4H-pyrano[2,3-c]pyrazol-4-one
Source: Acta Crystallogr Sect E Struct Rep Online. 2012 Jun 30;68(Pt 7):o2257. doi: 10.1107/S1600536812028528 (PMC3394042; doi:10.1107/S1600536812028528)
Supplement: Supplementary file 1 [file e-68-o2257-sup1.cif]

##############################################################################
#                                                                            #
# This CIF contains the data in a paper accepted for publication in          #
# Acta Crystallographica Section E. It conforms to the requirements of       #
# Notes for Authors for Acta Crystallographica Section E, and has been       #
# peer reviewed under the auspices of the IUCr Commission on Journals.       #
#                                                                            #
# Full details of the Crystallographic Information File format               #
# are given in the paper "The Crystallographic Information File (CIF):       #
# a New Standard Archive File for Crystallography" by S. R. Hall, F. H.      #
# Allen and I. D. Brown [Acta Cryst. (1991), A47, 655-685].                  #
#                                                                            #
# The current version of the core CIF dictionary is obtainable from          #
# ftp://ftp.iucr.org/pub/cif_core.dic.                                       #
#                                                                            #
# Software is freely available for graphical display of the structure(s)     #
# in this CIF. For information consult the CIF software page                 #
# http://www.iucr.org/resources/cif/software.                                #
#                                                                            #
# This file may be used for bona fide research purposes within the           #
# scientific community so long as proper attribution is given to the journal # 
# article from which it was obtained.                                        #
#                                                                            #
##############################################################################
data_global
_audit_creation_method     SHELXL-97
_journal_date_recd_electronic     2012-06-21
_journal_date_accepted     2012-06-23
_journal_name_full     'Acta Crystallographica, Section E'
_journal_year     2012
_journal_volume     68
_journal_issue      7
_journal_page_first     o2257
_journal_page_last     o2257
_journal_paper_category     QO
_journal_paper_doi     10.1107/S1600536812028528
_journal_coeditor_code     SU2466
_publ_contact_author_name     ' Edward RT Tiekink '
_publ_contact_author_address
;
Department of Chemistry, University of Malaya,
50603 Kuala Lumpur, Malaysia
;
_publ_contact_author_email
;
edward.tiekink@gmail.com
;
_publ_contact_author_fax     ' +60 3 7967 4193 '
_publ_contact_author_phone     ' +60 3 7967 6775 '
_publ_section_title
;\
5-Chloro-3,6-dimethyl-1-phenyl-1<i>H</i>,4<i>H</i>-pyrano[2,3-<i>c</i>]pyrazol-\
4-one
;
loop_
    _publ_author_name
    _publ_author_footnote
    _publ_author_address
    'Abdullah M. Asiri'
;
Additional correspondence author, e-mail: aasiri2@kau.edu.sa.
;
;
Center of Excellence for Advanced Materials Research (CEAMR),
King Abdulaziz University, PO Box 80203, Jeddah 21589, Saudi Arabia
Chemistry Department, Faculty of Science, King Abdulaziz University,
PO Box 80203, Jeddah 21589, Saudi Arabia
;
    'Hassan M. Faidallah' .
;
Chemistry Department, Faculty of Science, King Abdulaziz University,
PO Box 80203, Jeddah 21589, Saudi Arabia
;
    'Khalid A. Alamry' .
;
Center of Excellence for Advanced Materials Research (CEAMR),
King Abdulaziz University, PO Box 80203, Jeddah 21589, Saudi Arabia
Chemistry Department, Faculty of Science, King Abdulaziz University,
PO Box 80203, Jeddah 21589, Saudi Arabia
;
    'Ng, Seik Weng' .
;
Department of Chemistry, University of Malaya,
50603 Kuala Lumpur, Malaysia
;
    'Tiekink, Edward R. T.' .
;
Department of Chemistry, University of Malaya,
50603 Kuala Lumpur, Malaysia
;
data_I
_audit_creation_method     SHELXL-97
_chemical_name_systematic
;
5-Chloro-3,6-dimethyl-1-phenyl-1<i>H</i>,4<i>H</i>-
pyrano[2,3-<i>c</i>]pyrazol-4-one
;
_chemical_name_common     ?
_chemical_formula_moiety     'C14 H11 Cl N2 O2'
_chemical_formula_sum     'C14 H11 Cl N2 O2'
_chemical_formula_iupac     'C14 H11 Cl N2 O2'
_chemical_formula_weight     274.70
_chemical_melting_point     ?
_symmetry_cell_setting     orthorhombic
_symmetry_space_group_name_H-M     'P b c a'
_symmetry_space_group_name_Hall     '-P 2ac 2ab'
loop_
    _symmetry_equiv_pos_as_xyz
    'x, y, z'
    '-x+1/2, -y, z+1/2'
    '-x, y+1/2, -z+1/2'
    'x+1/2, -y+1/2, -z'
    '-x, -y, -z'
    'x-1/2, y, -z-1/2'
    'x, -y-1/2, z-1/2'
    '-x-1/2, y-1/2, z'
_cell_length_a     11.8864(4)
_cell_length_b     13.6276(5)
_cell_length_c     31.0273(10)
_cell_angle_alpha     90.00
_cell_angle_beta     90.00
_cell_angle_gamma     90.00
_cell_volume     5025.9(3)
_cell_formula_units_Z     16
_cell_measurement_reflns_used     5991
_cell_measurement_theta_min     2.2690
_cell_measurement_theta_max     27.5019
_cell_measurement_temperature     100(2)
_exptl_crystal_description     prism
_exptl_crystal_colour     colourless
_exptl_crystal_size_max     0.40
_exptl_crystal_size_mid     0.20
_exptl_crystal_size_min     0.20
_exptl_crystal_density_diffrn     1.452
_exptl_crystal_density_meas     ?
_exptl_crystal_density_method     'not measured'
_exptl_crystal_F_000     2272
_exptl_absorpt_coefficient_mu     0.302
_exptl_absorpt_correction_type     multi-scan
_exptl_absorpt_process_details     '(CrysAlis PRO; Agilent, 2012)'
_exptl_absorpt_correction_T_min     0.81681
_exptl_absorpt_correction_T_max     1.00000
_diffrn_ambient_temperature     100(2)
_diffrn_radiation_type     MoK\a
_diffrn_radiation_wavelength     0.71073
_diffrn_radiation_source     'SuperNova (Mo) X-ray Source'
_diffrn_radiation_monochromator     Mirror
_diffrn_measurement_device_type
                  'Agilent SuperNova Dual diffractometer with an Atlas detector'
_diffrn_measurement_method     '\w scan'
_diffrn_detector_area_resol_mean     10.4041
_diffrn_reflns_number     17994
_diffrn_reflns_av_R_equivalents     0.0408
_diffrn_reflns_av_sigmaI/netI     0.0460
_diffrn_reflns_theta_min     2.37
_diffrn_reflns_theta_max     27.56
_diffrn_reflns_theta_full     27.56
_diffrn_measured_fraction_theta_max     0.998
_diffrn_measured_fraction_theta_full     0.998
_diffrn_reflns_limit_h_min     -14
_diffrn_reflns_limit_h_max     15
_diffrn_reflns_limit_k_min     -17
_diffrn_reflns_limit_k_max     10
_diffrn_reflns_limit_l_min     -23
_diffrn_reflns_limit_l_max     40
_diffrn_standards_number     0
_diffrn_standards_interval_count     0
_diffrn_standards_interval_time     0
_diffrn_standards_decay_%     0
_refine_special_details
;
Refinement of <i>F</i>^2^ against ALL reflections. The weighted <i>R</i>-factor
<i>wR</i> and goodness of fit <i>S</i> are based on <i>F</i>^2^, conventional
<i>R</i>-factors <i>R</i> are based on <i>F</i>, with <i>F</i> set to zero for
negative <i>F</i>^2^. The threshold expression of <i>F</i>^2^ >
\s(<i>F</i>^2^) is used only for calculating <i>R</i>-factors(gt) <i>etc</i>.
and is not relevant to the choice of reflections for refinement.
<i>R</i>-factors based on <i>F</i>^2^ are statistically about twice as large
as those based on <i>F</i>, and <i>R</i>- factors based on ALL data will be
even larger.
;
_reflns_number_total     5796
_reflns_number_gt     4522
_reflns_threshold_expression     I>2\s(I)
_refine_ls_structure_factor_coef     Fsqd
_refine_ls_matrix_type     full
_refine_ls_R_factor_all     0.0606
_refine_ls_R_factor_gt     0.0444
_refine_ls_wR_factor_gt     0.1064
_refine_ls_wR_factor_ref     0.1173
_refine_ls_goodness_of_fit_ref     1.031
_refine_ls_restrained_S_all     1.031
_refine_ls_number_reflns     5796
_refine_ls_number_parameters     347
_refine_ls_number_restraints     0
_refine_ls_hydrogen_treatment     constr
_refine_ls_weighting_scheme     calc
_refine_ls_weighting_details
         'calc w=1/[\s^2^(Fo^2^)+(0.0556P)^2^+1.8272P] where P=(Fo^2^+2Fc^2^)/3'
_atom_sites_solution_hydrogens     geom
_atom_sites_solution_primary     direct
_atom_sites_solution_secondary     difmap
_refine_ls_shift/su_max     0.001
_refine_ls_shift/su_mean     0.000
_refine_diff_density_max     0.564
_refine_diff_density_min     -0.369
_refine_ls_extinction_method     none
_refine_ls_extinction_coef     ?
loop_
    _atom_type_symbol
    _atom_type_description
    _atom_type_scat_dispersion_real
    _atom_type_scat_dispersion_imag
    _atom_type_scat_source
    'C' 'C' 0.0033 0.0016
                         'International Tables Vol C Tables 4.2.6.8 and 6.1.1.4'
    'H' 'H' 0.0000 0.0000
                         'International Tables Vol C Tables 4.2.6.8 and 6.1.1.4'
    'N' 'N' 0.0061 0.0033
                         'International Tables Vol C Tables 4.2.6.8 and 6.1.1.4'
    'O' 'O' 0.0106 0.0060
                         'International Tables Vol C Tables 4.2.6.8 and 6.1.1.4'
    'Cl' 'Cl' 0.1484 0.1585
                         'International Tables Vol C Tables 4.2.6.8 and 6.1.1.4'
_computing_data_collection     'CrysAlis PRO (Agilent, 2012)'
_computing_cell_refinement     'CrysAlis PRO (Agilent, 2012)'
_computing_data_reduction     'CrysAlis PRO (Agilent, 2012)'
_computing_structure_solution     'SHELXS97 (Sheldrick, 2008)'
_computing_structure_refinement     'SHELXL97 (Sheldrick, 2008)'
_computing_molecular_graphics
                      'ORTEP-3 (Farrugia, 1997) and DIAMOND (Brandenburg, 2006)'
_computing_publication_material     'publCIF (Westrip, 2010)'
loop_
    _atom_site_type_symbol
    _atom_site_label
    _atom_site_fract_x
    _atom_site_fract_y
    _atom_site_fract_z
    _atom_site_U_iso_or_equiv
    _atom_site_adp_type
    _atom_site_calc_flag
    _atom_site_refinement_flags
    _atom_site_occupancy
    _atom_site_symmetry_multiplicity
    _atom_site_disorder_assembly
    _atom_site_disorder_group
    Cl Cl1 0.47784(4) 0.10807(4) 0.536902(15) 0.02329(13) Uani d . 1 1 . .
    Cl Cl2 0.02904(4) 0.13031(4) 0.482067(16) 0.02722(14) Uani d . 1 1 . .
    O O1 0.80047(10) 0.08977(9) 0.56939(4) 0.0182(3) Uani d . 1 1 . .
    O O2 0.49310(11) 0.08983(10) 0.63216(5) 0.0250(3) Uani d . 1 1 . .
    O O3 0.10832(10) 0.18078(9) 0.36014(4) 0.0182(3) Uani d . 1 1 . .
    O O4 0.27633(11) 0.13467(10) 0.47565(4) 0.0241(3) Uani d . 1 1 . .
    N N1 0.87843(13) 0.06692(12) 0.63947(5) 0.0173(3) Uani d . 1 1 . .
    N N2 0.83780(13) 0.05555(11) 0.68112(5) 0.0190(3) Uani d . 1 1 . .
    N N3 0.29023(13) 0.18475(11) 0.32886(5) 0.0187(3) Uani d . 1 1 . .
    N N4 0.40146(12) 0.17885(12) 0.34252(5) 0.0204(3) Uani d . 1 1 . .
    C C1 0.72337(17) 0.10797(16) 0.49990(6) 0.0240(4) Uani d . 1 1 . .
    H H1A 0.6531 0.1003 0.4837 0.036 Uiso calc R 1 1 . .
    H H1B 0.7769 0.0573 0.4909 0.036 Uiso calc R 1 1 . .
    H H1C 0.7553 0.1730 0.4942 0.036 Uiso calc R 1 1 . .
    C C2 0.70039(15) 0.09791(13) 0.54658(6) 0.0186(4) Uani d . 1 1 . .
    C C3 0.59974(15) 0.09712(14) 0.56689(6) 0.0192(4) Uani d . 1 1 . .
    C C4 0.58537(15) 0.08820(13) 0.61417(6) 0.0186(4) Uani d . 1 1 . .
    C C5 0.69231(15) 0.07793(13) 0.63565(6) 0.0168(4) Uani d . 1 1 . .
    C C6 0.79054(15) 0.07976(13) 0.61251(6) 0.0164(4) Uani d . 1 1 . .
    C C7 0.65511(17) 0.05340(15) 0.71804(6) 0.0237(4) Uani d . 1 1 . .
    H H7A 0.7022 0.0369 0.7429 0.035 Uiso calc R 1 1 . .
    H H7B 0.5990 0.0017 0.7136 0.035 Uiso calc R 1 1 . .
    H H7C 0.6169 0.1160 0.7233 0.035 Uiso calc R 1 1 . .
    C C8 0.72680(15) 0.06198(13) 0.67899(6) 0.0184(4) Uani d . 1 1 . .
    C C9 0.99726(15) 0.06552(13) 0.63192(6) 0.0172(4) Uani d . 1 1 . .
    C C10 1.06841(16) 0.04123(15) 0.66587(6) 0.0221(4) Uani d . 1 1 . .
    H H10 1.0387 0.0267 0.6936 0.027 Uiso calc R 1 1 . .
    C C11 1.18377(16) 0.03853(16) 0.65855(7) 0.0256(4) Uani d . 1 1 . .
    H H11 1.2330 0.0215 0.6815 0.031 Uiso calc R 1 1 . .
    C C12 1.22826(16) 0.06032(15) 0.61829(7) 0.0235(4) Uani d . 1 1 . .
    H H12 1.3072 0.0582 0.6136 0.028 Uiso calc R 1 1 . .
    C C13 1.15581(16) 0.08529(15) 0.58498(7) 0.0240(4) Uani d . 1 1 . .
    H H13 1.1856 0.1008 0.5574 0.029 Uiso calc R 1 1 . .
    C C14 1.04043(16) 0.08789(15) 0.59154(6) 0.0221(4) Uani d . 1 1 . .
    H H14 0.9913 0.1048 0.5686 0.027 Uiso calc R 1 1 . .
    C C15 -0.07309(16) 0.17796(15) 0.39208(6) 0.0216(4) Uani d . 1 1 . .
    H H15A -0.1128 0.1366 0.4130 0.032 Uiso calc R 1 1 . .
    H H15B -0.0929 0.1574 0.3628 0.032 Uiso calc R 1 1 . .
    H H15C -0.0949 0.2466 0.3963 0.032 Uiso calc R 1 1 . .
    C C16 0.05018(16) 0.16775(13) 0.39842(6) 0.0181(4) Uani d . 1 1 . .
    C C17 0.10543(16) 0.15005(14) 0.43572(6) 0.0189(4) Uani d . 1 1 . .
    C C18 0.22949(16) 0.14778(13) 0.44089(6) 0.0176(4) Uani d . 1 1 . .
    C C19 0.28413(15) 0.16257(13) 0.39974(6) 0.0177(4) Uani d . 1 1 . .
    C C20 0.22119(15) 0.17546(13) 0.36295(6) 0.0169(4) Uani d . 1 1 . .
    C C21 0.50367(16) 0.15383(15) 0.41053(7) 0.0240(4) Uani d . 1 1 . .
    H H21A 0.5689 0.1630 0.3916 0.036 Uiso calc R 1 1 . .
    H H21B 0.5061 0.0880 0.4232 0.036 Uiso calc R 1 1 . .
    H H21C 0.5053 0.2030 0.4336 0.036 Uiso calc R 1 1 . .
    C C22 0.39769(15) 0.16529(13) 0.38481(6) 0.0187(4) Uani d . 1 1 . .
    C C23 0.26647(16) 0.19886(13) 0.28403(6) 0.0186(4) Uani d . 1 1 . .
    C C24 0.34540(16) 0.24761(14) 0.25905(6) 0.0213(4) Uani d . 1 1 . .
    H H24 0.4129 0.2716 0.2716 0.026 Uiso calc R 1 1 . .
    C C25 0.32434(17) 0.26094(15) 0.21537(6) 0.0257(4) Uani d . 1 1 . .
    H H25 0.3779 0.2940 0.1979 0.031 Uiso calc R 1 1 . .
    C C26 0.22545(17) 0.22611(15) 0.19720(6) 0.0264(5) Uani d . 1 1 . .
    H H26 0.2114 0.2355 0.1673 0.032 Uiso calc R 1 1 . .
    C C27 0.14728(17) 0.17781(15) 0.22247(6) 0.0234(4) Uani d . 1 1 . .
    H H27 0.0796 0.1542 0.2099 0.028 Uiso calc R 1 1 . .
    C C28 0.16698(16) 0.16358(15) 0.26614(6) 0.0218(4) Uani d . 1 1 . .
    H H28 0.1134 0.1303 0.2835 0.026 Uiso calc R 1 1 . .
loop_
    _atom_site_aniso_label
    _atom_site_aniso_U_11
    _atom_site_aniso_U_22
    _atom_site_aniso_U_33
    _atom_site_aniso_U_12
    _atom_site_aniso_U_13
    _atom_site_aniso_U_23
    Cl1 0.0166(2) 0.0292(3) 0.0240(3) 0.00225(19) -0.00503(18) -0.0020(2)
    Cl2 0.0242(3) 0.0396(3) 0.0178(2) -0.0002(2) 0.00323(18) 0.0053(2)
    O1 0.0145(6) 0.0254(7) 0.0146(7) 0.0014(5) -0.0003(5) -0.0012(5)
    O2 0.0145(7) 0.0334(8) 0.0270(8) 0.0006(6) 0.0026(6) -0.0034(6)
    O3 0.0147(6) 0.0240(7) 0.0161(7) 0.0002(5) -0.0003(5) 0.0024(5)
    O4 0.0233(7) 0.0314(8) 0.0178(7) 0.0013(6) -0.0047(5) 0.0031(6)
    N1 0.0139(7) 0.0234(8) 0.0146(8) -0.0006(6) 0.0011(6) -0.0014(6)
    N2 0.0179(8) 0.0240(8) 0.0150(8) -0.0006(7) 0.0027(6) -0.0019(6)
    N3 0.0155(8) 0.0240(8) 0.0165(8) 0.0009(6) -0.0017(6) 0.0012(6)
    N4 0.0155(8) 0.0241(8) 0.0215(9) -0.0006(7) -0.0035(6) 0.0019(7)
    C1 0.0196(10) 0.0339(11) 0.0184(10) 0.0001(9) -0.0028(7) -0.0002(8)
    C2 0.0164(9) 0.0207(9) 0.0187(9) 0.0021(8) -0.0039(7) -0.0016(8)
    C3 0.0158(9) 0.0207(9) 0.0212(10) 0.0018(8) -0.0041(7) -0.0031(8)
    C4 0.0171(9) 0.0179(9) 0.0209(10) -0.0010(7) -0.0010(7) -0.0025(7)
    C5 0.0154(9) 0.0187(9) 0.0164(9) -0.0006(7) 0.0016(7) -0.0025(7)
    C6 0.0169(9) 0.0165(9) 0.0159(9) -0.0005(7) 0.0007(7) -0.0023(7)
    C7 0.0213(10) 0.0313(11) 0.0184(10) -0.0020(8) 0.0042(8) -0.0025(8)
    C8 0.0188(9) 0.0186(9) 0.0177(10) -0.0006(7) -0.0009(7) -0.0014(7)
    C9 0.0129(9) 0.0189(9) 0.0197(10) -0.0001(7) 0.0006(7) -0.0040(7)
    C10 0.0175(9) 0.0316(11) 0.0172(10) -0.0002(8) -0.0008(7) -0.0026(8)
    C11 0.0179(10) 0.0354(11) 0.0237(11) 0.0016(9) -0.0085(8) -0.0047(9)
    C12 0.0129(9) 0.0293(11) 0.0283(11) -0.0003(8) -0.0010(8) -0.0071(9)
    C13 0.0200(10) 0.0310(11) 0.0209(10) -0.0020(8) 0.0022(8) -0.0007(8)
    C14 0.0196(10) 0.0287(10) 0.0182(10) 0.0007(8) -0.0012(7) 0.0009(8)
    C15 0.0183(9) 0.0263(10) 0.0201(10) -0.0006(8) -0.0008(7) 0.0027(8)
    C16 0.0189(9) 0.0180(9) 0.0174(9) -0.0007(7) 0.0013(7) -0.0008(7)
    C17 0.0204(10) 0.0197(9) 0.0167(9) -0.0009(8) 0.0018(7) 0.0011(7)
    C18 0.0203(9) 0.0160(8) 0.0166(9) 0.0008(7) -0.0012(7) 0.0001(7)
    C19 0.0177(9) 0.0174(9) 0.0180(9) 0.0002(7) -0.0025(7) 0.0008(7)
    C20 0.0163(9) 0.0163(8) 0.0182(9) 0.0012(7) 0.0005(7) 0.0002(7)
    C21 0.0182(10) 0.0300(11) 0.0239(11) -0.0017(8) -0.0047(8) 0.0028(9)
    C22 0.0174(9) 0.0184(9) 0.0202(10) -0.0014(7) -0.0008(7) 0.0016(7)
    C23 0.0217(9) 0.0194(9) 0.0147(9) 0.0046(8) -0.0012(7) 0.0005(7)
    C24 0.0201(10) 0.0232(9) 0.0207(10) 0.0016(8) -0.0002(7) -0.0022(8)
    C25 0.0272(11) 0.0319(11) 0.0181(10) 0.0012(9) 0.0058(8) 0.0018(8)
    C26 0.0318(11) 0.0321(11) 0.0153(10) 0.0069(9) 0.0001(8) 0.0002(8)
    C27 0.0216(10) 0.0287(10) 0.0197(10) 0.0040(8) -0.0033(8) -0.0020(8)
    C28 0.0200(10) 0.0268(10) 0.0185(10) 0.0013(8) 0.0001(7) 0.0022(8)
_geom_special_details
;
All e.s.d.'s (except the e.s.d. in the dihedral angle between two l.s. planes)
are estimated using the full covariance matrix. The cell e.s.d.'s are taken
into account individually in the estimation of e.s.d.'s in distances, angles
and torsion angles; correlations between e.s.d.'s in cell parameters are only
used when they are defined by crystal symmetry. An approximate (isotropic)
treatment of cell e.s.d.'s is used for estimating e.s.d.'s involving l.s.
planes.
;
loop_
    _geom_bond_atom_site_label_1
    _geom_bond_atom_site_label_2
    _geom_bond_site_symmetry_2
    _geom_bond_distance
    _geom_bond_publ_flag
    Cl1 C3 . 1.7285(19) ?
    Cl2 C17 . 1.7218(19) ?
    O1 C6 . 1.350(2) ?
    O1 C2 . 1.389(2) ?
    O2 C4 . 1.231(2) ?
    O3 C20 . 1.346(2) ?
    O3 C16 . 1.386(2) ?
    O4 C18 . 1.227(2) ?
    N1 C6 . 1.350(2) ?
    N1 N2 . 1.388(2) ?
    N1 C9 . 1.432(2) ?
    N2 C8 . 1.324(2) ?
    N3 C20 . 1.345(2) ?
    N3 N4 . 1.391(2) ?
    N3 C23 . 1.432(2) ?
    N4 C22 . 1.326(2) ?
    C1 C2 . 1.480(3) ?
    C1 H1A . 0.9800 ?
    C1 H1B . 0.9800 ?
    C1 H1C . 0.9800 ?
    C2 C3 . 1.352(3) ?
    C3 C4 . 1.482(3) ?
    C4 C5 . 1.442(3) ?
    C5 C6 . 1.371(2) ?
    C5 C8 . 1.423(3) ?
    C7 C8 . 1.486(3) ?
    C7 H7A . 0.9800 ?
    C7 H7B . 0.9800 ?
    C7 H7C . 0.9800 ?
    C9 C14 . 1.388(3) ?
    C9 C10 . 1.391(3) ?
    C10 C11 . 1.390(3) ?
    C10 H10 . 0.9500 ?
    C11 C12 . 1.389(3) ?
    C11 H11 . 0.9500 ?
    C12 C13 . 1.388(3) ?
    C12 H12 . 0.9500 ?
    C13 C14 . 1.387(3) ?
    C13 H13 . 0.9500 ?
    C14 H14 . 0.9500 ?
    C15 C16 . 1.485(3) ?
    C15 H15A . 0.9800 ?
    C15 H15B . 0.9800 ?
    C15 H15C . 0.9800 ?
    C16 C17 . 1.352(3) ?
    C17 C18 . 1.484(3) ?
    C18 C19 . 1.447(3) ?
    C19 C20 . 1.376(2) ?
    C19 C22 . 1.428(3) ?
    C21 C22 . 1.499(3) ?
    C21 H21A . 0.9800 ?
    C21 H21B . 0.9800 ?
    C21 H21C . 0.9800 ?
    C23 C24 . 1.386(3) ?
    C23 C28 . 1.392(3) ?
    C24 C25 . 1.390(3) ?
    C24 H24 . 0.9500 ?
    C25 C26 . 1.387(3) ?
    C25 H25 . 0.9500 ?
    C26 C27 . 1.382(3) ?
    C26 H26 . 0.9500 ?
    C27 C28 . 1.389(3) ?
    C27 H27 . 0.9500 ?
    C28 H28 . 0.9500 ?
loop_
    _geom_angle_atom_site_label_1
    _geom_angle_atom_site_label_2
    _geom_angle_atom_site_label_3
    _geom_angle_site_symmetry_1
    _geom_angle_site_symmetry_3
    _geom_angle
    _geom_angle_publ_flag
    C6 O1 C2 . . 115.99(14) ?
    C20 O3 C16 . . 115.74(14) ?
    C6 N1 N2 . . 108.79(14) ?
    C6 N1 C9 . . 131.59(16) ?
    N2 N1 C9 . . 119.60(14) ?
    C8 N2 N1 . . 107.03(15) ?
    C20 N3 N4 . . 109.56(15) ?
    C20 N3 C23 . . 131.01(16) ?
    N4 N3 C23 . . 119.42(15) ?
    C22 N4 N3 . . 106.12(15) ?
    C2 C1 H1A . . 109.5 ?
    C2 C1 H1B . . 109.5 ?
    H1A C1 H1B . . 109.5 ?
    C2 C1 H1C . . 109.5 ?
    H1A C1 H1C . . 109.5 ?
    H1B C1 H1C . . 109.5 ?
    C3 C2 O1 . . 121.32(17) ?
    C3 C2 C1 . . 128.32(17) ?
    O1 C2 C1 . . 110.36(15) ?
    C2 C3 C4 . . 124.33(17) ?
    C2 C3 Cl1 . . 119.35(15) ?
    C4 C3 Cl1 . . 116.32(14) ?
    O2 C4 C5 . . 125.28(18) ?
    O2 C4 C3 . . 123.38(17) ?
    C5 C4 C3 . . 111.33(16) ?
    C6 C5 C8 . . 104.63(16) ?
    C6 C5 C4 . . 120.46(17) ?
    C8 C5 C4 . . 134.88(17) ?
    O1 C6 N1 . . 124.03(16) ?
    O1 C6 C5 . . 126.54(16) ?
    N1 C6 C5 . . 109.41(16) ?
    C8 C7 H7A . . 109.5 ?
    C8 C7 H7B . . 109.5 ?
    H7A C7 H7B . . 109.5 ?
    C8 C7 H7C . . 109.5 ?
    H7A C7 H7C . . 109.5 ?
    H7B C7 H7C . . 109.5 ?
    N2 C8 C5 . . 110.14(16) ?
    N2 C8 C7 . . 121.71(17) ?
    C5 C8 C7 . . 128.14(17) ?
    C14 C9 C10 . . 120.74(17) ?
    C14 C9 N1 . . 120.63(16) ?
    C10 C9 N1 . . 118.63(17) ?
    C11 C10 C9 . . 118.84(18) ?
    C11 C10 H10 . . 120.6 ?
    C9 C10 H10 . . 120.6 ?
    C12 C11 C10 . . 121.11(18) ?
    C12 C11 H11 . . 119.4 ?
    C10 C11 H11 . . 119.4 ?
    C11 C12 C13 . . 119.08(18) ?
    C11 C12 H12 . . 120.5 ?
    C13 C12 H12 . . 120.5 ?
    C14 C13 C12 . . 120.71(19) ?
    C14 C13 H13 . . 119.6 ?
    C12 C13 H13 . . 119.6 ?
    C13 C14 C9 . . 119.50(18) ?
    C13 C14 H14 . . 120.2 ?
    C9 C14 H14 . . 120.2 ?
    C16 C15 H15A . . 109.5 ?
    C16 C15 H15B . . 109.5 ?
    H15A C15 H15B . . 109.5 ?
    C16 C15 H15C . . 109.5 ?
    H15A C15 H15C . . 109.5 ?
    H15B C15 H15C . . 109.5 ?
    C17 C16 O3 . . 120.95(16) ?
    C17 C16 C15 . . 127.54(17) ?
    O3 C16 C15 . . 111.49(15) ?
    C16 C17 C18 . . 125.37(17) ?
    C16 C17 Cl2 . . 119.11(15) ?
    C18 C17 Cl2 . . 115.51(14) ?
    O4 C18 C19 . . 126.34(18) ?
    O4 C18 C17 . . 123.30(17) ?
    C19 C18 C17 . . 110.36(16) ?
    C20 C19 C22 . . 103.99(16) ?
    C20 C19 C18 . . 120.39(17) ?
    C22 C19 C18 . . 135.59(17) ?
    O3 C20 N3 . . 123.50(16) ?
    O3 C20 C19 . . 127.05(17) ?
    N3 C20 C19 . . 109.44(16) ?
    C22 C21 H21A . . 109.5 ?
    C22 C21 H21B . . 109.5 ?
    H21A C21 H21B . . 109.5 ?
    C22 C21 H21C . . 109.5 ?
    H21A C21 H21C . . 109.5 ?
    H21B C21 H21C . . 109.5 ?
    N4 C22 C19 . . 110.89(16) ?
    N4 C22 C21 . . 120.85(17) ?
    C19 C22 C21 . . 128.26(17) ?
    C24 C23 C28 . . 121.18(17) ?
    C24 C23 N3 . . 118.27(17) ?
    C28 C23 N3 . . 120.55(17) ?
    C23 C24 C25 . . 119.05(18) ?
    C23 C24 H24 . . 120.5 ?
    C25 C24 H24 . . 120.5 ?
    C26 C25 C24 . . 120.27(19) ?
    C26 C25 H25 . . 119.9 ?
    C24 C25 H25 . . 119.9 ?
    C27 C26 C25 . . 120.13(19) ?
    C27 C26 H26 . . 119.9 ?
    C25 C26 H26 . . 119.9 ?
    C26 C27 C28 . . 120.43(19) ?
    C26 C27 H27 . . 119.8 ?
    C28 C27 H27 . . 119.8 ?
    C27 C28 C23 . . 118.95(18) ?
    C27 C28 H28 . . 120.5 ?
    C23 C28 H28 . . 120.5 ?
loop_
    _geom_torsion_atom_site_label_1
    _geom_torsion_atom_site_label_2
    _geom_torsion_atom_site_label_3
    _geom_torsion_atom_site_label_4
    _geom_torsion_site_symmetry_1
    _geom_torsion_site_symmetry_2
    _geom_torsion_site_symmetry_3
    _geom_torsion_site_symmetry_4
    _geom_torsion
    _geom_torsion_publ_flag
    C6 N1 N2 C8 . . . . -0.26(19) ?
    C9 N1 N2 C8 . . . . 178.57(16) ?
    C20 N3 N4 C22 . . . . 0.45(19) ?
    C23 N3 N4 C22 . . . . -179.61(16) ?
    C6 O1 C2 C3 . . . . 0.9(2) ?
    C6 O1 C2 C1 . . . . -179.75(15) ?
    O1 C2 C3 C4 . . . . 0.3(3) ?
    C1 C2 C3 C4 . . . . -178.98(18) ?
    O1 C2 C3 Cl1 . . . . 179.71(13) ?
    C1 C2 C3 Cl1 . . . . 0.5(3) ?
    C2 C3 C4 O2 . . . . 178.32(18) ?
    Cl1 C3 C4 O2 . . . . -1.1(2) ?
    C2 C3 C4 C5 . . . . -1.5(3) ?
    Cl1 C3 C4 C5 . . . . 179.05(13) ?
    O2 C4 C5 C6 . . . . -178.18(18) ?
    C3 C4 C5 C6 . . . . 1.6(2) ?
    O2 C4 C5 C8 . . . . 4.2(3) ?
    C3 C4 C5 C8 . . . . -176.02(19) ?
    C2 O1 C6 N1 . . . . 177.20(16) ?
    C2 O1 C6 C5 . . . . -0.7(3) ?
    N2 N1 C6 O1 . . . . -177.71(15) ?
    C9 N1 C6 O1 . . . . 3.6(3) ?
    N2 N1 C6 C5 . . . . 0.5(2) ?
    C9 N1 C6 C5 . . . . -178.13(18) ?
    C8 C5 C6 O1 . . . . 177.63(16) ?
    C4 C5 C6 O1 . . . . -0.6(3) ?
    C8 C5 C6 N1 . . . . -0.5(2) ?
    C4 C5 C6 N1 . . . . -178.81(16) ?
    N1 N2 C8 C5 . . . . -0.1(2) ?
    N1 N2 C8 C7 . . . . -179.79(16) ?
    C6 C5 C8 N2 . . . . 0.4(2) ?
    C4 C5 C8 N2 . . . . 178.28(19) ?
    C6 C5 C8 C7 . . . . -179.94(18) ?
    C4 C5 C8 C7 . . . . -2.0(3) ?
    C6 N1 C9 C14 . . . . 6.0(3) ?
    N2 N1 C9 C14 . . . . -172.56(16) ?
    C6 N1 C9 C10 . . . . -173.99(18) ?
    N2 N1 C9 C10 . . . . 7.5(2) ?
    C14 C9 C10 C11 . . . . -0.8(3) ?
    N1 C9 C10 C11 . . . . 179.18(17) ?
    C9 C10 C11 C12 . . . . 0.5(3) ?
    C10 C11 C12 C13 . . . . 0.1(3) ?
    C11 C12 C13 C14 . . . . -0.5(3) ?
    C12 C13 C14 C9 . . . . 0.2(3) ?
    C10 C9 C14 C13 . . . . 0.4(3) ?
    N1 C9 C14 C13 . . . . -179.52(17) ?
    C20 O3 C16 C17 . . . . -0.6(2) ?
    C20 O3 C16 C15 . . . . 178.27(15) ?
    O3 C16 C17 C18 . . . . 3.4(3) ?
    C15 C16 C17 C18 . . . . -175.20(18) ?
    O3 C16 C17 Cl2 . . . . -177.84(13) ?
    C15 C16 C17 Cl2 . . . . 3.5(3) ?
    C16 C17 C18 O4 . . . . 177.47(18) ?
    Cl2 C17 C18 O4 . . . . -1.3(2) ?
    C16 C17 C18 C19 . . . . -2.8(3) ?
    Cl2 C17 C18 C19 . . . . 178.44(13) ?
    O4 C18 C19 C20 . . . . 179.30(18) ?
    C17 C18 C19 C20 . . . . -0.4(2) ?
    O4 C18 C19 C22 . . . . 1.6(3) ?
    C17 C18 C19 C22 . . . . -178.2(2) ?
    C16 O3 C20 N3 . . . . 178.86(16) ?
    C16 O3 C20 C19 . . . . -2.8(3) ?
    N4 N3 C20 O3 . . . . 178.15(15) ?
    C23 N3 C20 O3 . . . . -1.8(3) ?
    N4 N3 C20 C19 . . . . -0.4(2) ?
    C23 N3 C20 C19 . . . . 179.65(17) ?
    C22 C19 C20 O3 . . . . -178.29(17) ?
    C18 C19 C20 O3 . . . . 3.3(3) ?
    C22 C19 C20 N3 . . . . 0.2(2) ?
    C18 C19 C20 N3 . . . . -178.16(16) ?
    N3 N4 C22 C19 . . . . -0.3(2) ?
    N3 N4 C22 C21 . . . . 178.95(16) ?
    C20 C19 C22 N4 . . . . 0.1(2) ?
    C18 C19 C22 N4 . . . . 178.07(19) ?
    C20 C19 C22 C21 . . . . -179.13(18) ?
    C18 C19 C22 C21 . . . . -1.1(3) ?
    C20 N3 C23 C24 . . . . 152.03(19) ?
    N4 N3 C23 C24 . . . . -27.9(2) ?
    C20 N3 C23 C28 . . . . -28.5(3) ?
    N4 N3 C23 C28 . . . . 151.54(17) ?
    C28 C23 C24 C25 . . . . -0.2(3) ?
    N3 C23 C24 C25 . . . . 179.24(17) ?
    C23 C24 C25 C26 . . . . 0.2(3) ?
    C24 C25 C26 C27 . . . . -0.1(3) ?
    C25 C26 C27 C28 . . . . -0.1(3) ?
    C26 C27 C28 C23 . . . . 0.1(3) ?
    C24 C23 C28 C27 . . . . 0.0(3) ?
    N3 C23 C28 C27 . . . . -179.40(17) ?
loop_
    _geom_hbond_atom_site_label_D
    _geom_hbond_atom_site_label_H
    _geom_hbond_atom_site_label_A
    _geom_hbond_site_symmetry_A
    _geom_hbond_distance_DH
    _geom_hbond_distance_HA
    _geom_hbond_distance_DA
    _geom_hbond_angle_DHA
    C12 H12 O2 1_655 0.95 2.32 3.203(2) 154
    C14 H14 Cl2 1_655 0.95 2.74 3.448(2) 132
