# Supplementary material for: 5-Chloro-3,6-dimethyl-1-phenyl-1H,4H-pyrano[2,3-c]pyrazol-4-one
Source: Acta Crystallogr Sect E Struct Rep Online. 2012 Jun 30;68(Pt 7):o2257. doi: 10.1107/S1600536812028528 (PMC3394042; doi:10.1107/S1600536812028528)
Supplement: Supplementary file 2 [file e-68-o2257-Isup2.hkl]

# 
# h,k,l, Fc-squared, Fo-squared, sigma(Fo-squared) and status flag 
# 
data_I
_shelx_title '  Pbca' 
_shelx_refln_list_code          4 
_shelx_F_calc_maximum      403.84 
_exptl_crystal_F_000      2272.00 
_reflns_d_resolution_high  0.7680 
 
loop_ 
 _symmetry_equiv_pos_as_xyz 
 'x, y, z' 
 '-x+1/2, -y, z+1/2' 
 '-x, y+1/2, -z+1/2' 
 'x+1/2, -y+1/2, -z' 
 '-x, -y, -z' 
 'x-1/2, y, -z-1/2' 
 'x, -y-1/2, z-1/2' 
 '-x-1/2, y-1/2, z' 
 
_cell_length_a    11.8864 
_cell_length_b    13.6276 
_cell_length_c    31.0273 
_cell_angle_alpha  90.000 
_cell_angle_beta   90.000 
_cell_angle_gamma  90.000 
 
_shelx_F_squared_multiplier     1.000 
 
loop_ 
 _refln_index_h 
 _refln_index_k 
 _refln_index_l 
 _refln_F_squared_calc 
 _refln_F_squared_meas 
 _refln_F_squared_sigma 
 _refln_observed_status 
   2   0   0    17434.58    18098.16    204.35 o 
   4   0   0    51778.01    51219.58    350.49 o 
   6   0   0     3560.73     3627.61    116.33 o 
   8   0   0     2616.73     2421.51    111.79 o 
  10   0   0    10690.04     9981.07    355.63 o 
  12   0   0      299.72      205.07     61.73 o 
  14   0   0       70.07      104.13     47.38 o 
   2   1   0     3118.23     2863.05     81.37 o 
   4   1   0     3011.05     2889.49     67.54 o 
   6   1   0       10.44       19.27     11.53 o 
   8   1   0      911.50      920.66     49.42 o 
  10   1   0      225.58      266.61     44.03 o 
  12   1   0      354.86      307.46     52.33 o 
  14   1   0       17.11        0.02     34.57 o 
   2   2   0     2565.15     2526.55     96.11 o 
   4   2   0     3356.89     3579.64     77.65 o 
   6   2   0     8435.49     9632.34    151.68 o 
   8   2   0      437.39      405.50     38.21 o 
  10   2   0       87.29      122.04     33.26 o 
  12   2   0        8.80      -15.61     24.48 o 
  14   2   0       80.82       96.50     40.08 o 
   2   3   0    38990.16    38768.83    414.54 o 
   4   3   0       44.47       56.94      7.22 o 
   6   3   0      500.77      799.24    138.35 o 
   8   3   0      443.98      455.91     51.43 o 
  10   3   0     3558.22     3312.72    216.71 o 
  12   3   0     1495.00     1455.06    160.70 o 
  14   3   0      220.50      175.49     60.05 o 
   2   4   0    29472.43    28178.07    192.80 o 
   4   4   0    37227.62    36539.14    396.73 o 
   6   4   0      686.82      544.69     25.86 o 
   8   4   0     3396.65     3385.22     81.60 o 
  10   4   0     5238.07     5318.49    337.46 o 
  12   4   0     2260.50     1821.93    181.37 o 
  14   4   0      255.04      277.23     82.77 o 
   2   5   0     3766.81     3610.33    150.27 o 
   4   5   0      286.63      274.59     37.13 o 
   6   5   0     2448.76     2807.04    106.31 o 
   8   5   0    12114.01    12621.16    257.65 o 
  10   5   0      518.86      451.76     33.60 o 
  12   5   0     1012.16     1071.45    144.02 o 
  14   5   0       19.36        6.48     37.41 o 
   2   6   0      289.39      387.58     56.04 o 
   4   6   0     5292.04     5197.12    215.29 o 
   6   6   0    19754.32    20121.24    479.38 o 
   8   6   0      153.08      185.95     34.52 o 
  10   6   0      213.32      356.19     81.98 o 
  12   6   0       35.69        0.86     38.45 o 
  14   6   0      119.80      180.57     67.97 o 
   2   7   0      700.56      663.62     74.39 o 
   4   7   0     1009.03     1192.03     41.88 o 
   6   7   0      506.74      389.45     43.29 o 
   8   7   0     7686.88     7070.18    198.11 o 
  10   7   0      194.90      141.85     46.83 o 
  12   7   0       41.59        2.92     39.30 o 
  14   7   0      215.06      236.89     80.74 o 
   2   8   0    11890.76    11332.41    313.62 o 
   4   8   0     7621.00     7451.65    121.96 o 
   6   8   0     2963.54     2969.73    116.77 o 
   8   8   0      114.02       87.36     26.31 o 
  10   8   0      750.51      849.56    125.89 o 
  12   8   0      133.96      220.44     62.99 o 
   2   9   0        5.75       -3.34     26.24 o 
   4   9   0     1602.25     1516.82     62.16 o 
   6   9   0     3959.48     3816.66    181.24 o 
   8   9   0       63.81       61.36     20.65 o 
  10   9   0     2077.27     2147.26    201.63 o 
  12   9   0      919.96      938.37    145.39 o 
   2  10   0     2392.44     2395.46    158.14 o 
   4  10   0     1788.04     1619.31     94.83 o 
   6  10   0       11.19       14.31     16.02 o 
   8  10   0        7.34       77.96     51.33 o 
  10  10   0     1791.87     1973.84    199.38 o 
  12  10   0      720.58      732.84    131.91 o 
   2  11   0      307.08      264.44     60.03 o 
   4  11   0      232.76      208.38     29.97 o 
   6  11   0     1439.00     1465.87     89.07 o 
   8  11   0      400.58      311.65     77.24 o 
  10  11   0      829.03      708.64    122.18 o 
  12  11   0       33.56       -6.64     32.66 o 
   0  12   0    10100.36    10385.93    334.99 o 
   2  12   0      786.57      780.51     97.78 o 
   4  12   0     2449.23     2562.14    186.70 o 
   6  12   0       57.82       57.25     41.95 o 
   8  12   0      312.78      299.16     82.06 o 
  10  12   0     1922.87     2157.28    215.86 o 
   2  13   0       12.03      -22.41     23.83 o 
   4  13   0      320.99      315.86     40.18 o 
   6  13   0     1956.38     2056.41    187.42 o 
   8  13   0      293.99      357.47     88.35 o 
  10  13   0      766.43      830.27    132.60 o 
   0  14   0     2449.98     2472.01    175.56 o 
   2  14   0      748.19      772.38    122.00 o 
   4  14   0      557.38      386.08     83.81 o 
   6  14   0       12.89       26.66     33.74 o 
   8  14   0      435.28      379.16     90.88 o 
   2  15   0      721.02      635.45     51.84 o 
   4  15   0      313.00      321.74     77.33 o 
   6  15   0        0.28      -19.09     42.42 o 
   8  15   0      300.52      297.46     86.06 o 
   0  16   0        5.84        5.16     24.62 o 
   2  16   0       51.14      -27.88     37.54 o 
   4  16   0        0.30        6.72     42.76 o 
   6  16   0       65.81       60.60     42.95 o 
   2  17   0      335.42      297.86     74.09 o 
   4  17   0      848.46      951.39    131.70 o 
   1   1   1     1791.41     1192.76     45.72 o 
   2   1   1     3804.93     3667.99     48.72 o 
   3   1   1     2809.69     2883.56     49.41 o 
   4   1   1        1.46       13.81      5.90 o 
   5   1   1      736.52      825.05     28.90 o 
   6   1   1     2093.33     2507.98     51.63 o 
   7   1   1       27.57        2.48      7.09 o 
   8   1   1     4110.75     4021.34     72.02 o 
   9   1   1     3742.27     3637.99    101.17 o 
  10   1   1     1135.90     1036.69     68.29 o 
  11   1   1     1367.48     1279.09     67.97 o 
  12   1   1      631.92      563.59     48.40 o 
  13   1   1      535.23      530.03     49.47 o 
  14   1   1       16.70      -25.14     30.91 o 
  15   1   1        2.35       21.57     24.57 o 
   1   2   1     5371.77     5891.63     69.22 o 
   2   2   1      954.29     1081.33     32.18 o 
   3   2   1    10595.40    10342.81     69.90 o 
   4   2   1     2219.24     2325.76     47.13 o 
   5   2   1    30699.05    31688.14    177.64 o 
   6   2   1    10793.69    11788.52    119.03 o 
   7   2   1     6316.73     5934.75     86.31 o 
   8   2   1      235.81      279.31     20.67 o 
   9   2   1    22802.71    23231.79    228.56 o 
  10   2   1       39.49       22.32     18.65 o 
  11   2   1     5631.41     5324.66    138.24 o 
  12   2   1      108.47       82.20     24.69 o 
  13   2   1     4171.42     4772.02    211.77 o 
  14   2   1       63.37       85.49     36.63 o 
  15   2   1      910.32      807.20     95.42 o 
   1   3   1        2.05        8.66     15.32 o 
   2   3   1     7394.90     7364.11     76.60 o 
   3   3   1     2850.76     2799.99     42.88 o 
   4   3   1      415.78      465.63     18.32 o 
   5   3   1     5818.20     6142.41     74.94 o 
   6   3   1      226.42      235.93     24.13 o 
   7   3   1        6.98        5.75      8.97 o 
   8   3   1     2999.36     3018.76     77.81 o 
   9   3   1     2750.38     2705.47    104.29 o 
  10   3   1       14.95        6.39     30.12 o 
  11   3   1      661.40      559.14     67.38 o 
  12   3   1       60.58       39.41     30.97 o 
  13   3   1      974.63      926.43     96.97 o 
  14   3   1       52.87       24.36     39.34 o 
  15   3   1      299.29      356.21     86.11 o 
   1   4   1    56809.22    59128.61    492.63 o 
   2   4   1    13819.46    14083.17    153.89 o 
   3   4   1     1253.29     1126.25     29.86 o 
   4   4   1      158.62      218.81     12.70 o 
   5   4   1      121.94       67.00     10.49 o 
   6   4   1       14.23       13.65      4.12 o 
   7   4   1     5528.59     5908.89     67.61 o 
   8   4   1      221.16      194.22     14.57 o 
   9   4   1     4299.21     4403.86     76.48 o 
  10   4   1     1762.56     1834.02     64.54 o 
  11   4   1     3347.94     2911.75    156.15 o 
  12   4   1       59.67       16.59     46.85 o 
  13   4   1      414.18      451.61     70.64 o 
  14   4   1      581.24      694.93     89.01 o 
  15   4   1       56.46       80.62     79.76 o 
   1   5   1     4535.06     4381.28    148.89 o 
   2   5   1      684.00      675.51     32.67 o 
   3   5   1     3347.06     3385.60    113.06 o 
   4   5   1      217.01      229.21     21.17 o 
   5   5   1        1.59        8.19      8.73 o 
   6   5   1     1444.21     1386.78     53.24 o 
   7   5   1       37.34       47.73      7.91 o 
   8   5   1      128.67      158.49     14.54 o 
   9   5   1     1135.47     1136.20     41.63 o 
  10   5   1      422.41      428.12     18.95 o 
  11   5   1      770.70      872.10     88.92 o 
  12   5   1      363.93      407.22     66.41 o 
  13   5   1      257.38      309.11     60.17 o 
  14   5   1        0.36      -16.75     24.56 o 
   1   6   1      409.15      409.70     52.40 o 
   2   6   1      113.58       64.33     19.37 o 
   3   6   1     1861.36     1922.24     42.23 o 
   4   6   1      725.31      625.80     26.69 o 
   5   6   1     5956.50     5539.62    100.99 o 
   6   6   1     1757.82     1895.29     54.76 o 
   7   6   1     5834.39     5595.34    115.44 o 
   8   6   1      331.11      304.36     29.84 o 
   9   6   1    10632.86    10161.59    208.58 o 
  10   6   1      324.70      298.42     53.39 o 
  11   6   1     2523.28     2714.66    156.02 o 
  12   6   1      319.98      294.24     58.59 o 
  13   6   1     1689.22     1984.46    146.22 o 
  14   6   1        1.94       36.69     71.78 o 
   1   7   1     1214.77     1112.92     88.79 o 
   2   7   1      126.63      138.72     27.37 o 
   3   7   1     3756.60     3694.07     65.92 o 
   4   7   1       39.67       25.54      8.08 o 
   5   7   1      325.21      282.16     28.73 o 
   6   7   1      758.99      795.20     57.08 o 
   7   7   1        0.10       15.32     12.49 o 
   8   7   1        5.54        4.09     12.66 o 
   9   7   1      252.89      332.57     39.75 o 
  10   7   1       16.10       28.58     28.46 o 
  11   7   1       10.32       -0.39     25.19 o 
  12   7   1      315.94      329.69     83.48 o 
  13   7   1      531.81      679.35     89.83 o 
  14   7   1      310.23      321.39     93.86 o 
   1   8   1    21780.42    23813.40    425.01 o 
   2   8   1     1535.87     1391.32     78.95 o 
   3   8   1     1819.68     1615.76     48.25 o 
   4   8   1       18.20        6.73      5.63 o 
   5   8   1      578.56      792.15     69.90 o 
   6   8   1      202.58      270.11     25.97 o 
   7   8   1     3434.96     3526.28     95.04 o 
   8   8   1       73.66       73.17     16.60 o 
   9   8   1     7123.83     7348.41    181.71 o 
  10   8   1     2068.10     2256.22    291.73 o 
  11   8   1      886.71      855.45    182.43 o 
  12   8   1       19.81       70.48     34.90 o 
  13   8   1      891.01     1064.78    112.74 o 
   1   9   1     6425.16     6233.43    193.19 o 
   2   9   1       48.82       83.13     26.00 o 
   3   9   1      118.16      124.62     16.38 o 
   4   9   1        0.56       -6.64      6.64 o 
   5   9   1      677.09      605.09     35.22 o 
   6   9   1     2393.76     2477.51     77.41 o 
   7   9   1       42.59       53.21     15.34 o 
   8   9   1     1001.16     1078.86     56.11 o 
   9   9   1      884.42      830.23     87.00 o 
  10   9   1       84.57       23.31     54.66 o 
  11   9   1       38.74       21.84     32.51 o 
  12   9   1        8.81       48.40     31.85 o 
  13   9   1      177.72      185.13     66.73 o 
   0  10   1      459.69      354.40     60.15 o 
   1  10   1      441.12      477.22     57.09 o 
   2  10   1      146.20      107.77     28.50 o 
   3  10   1      122.73       99.20     16.35 o 
   4  10   1     1938.14     1946.45     81.83 o 
   5  10   1     1061.58      960.88     65.82 o 
   6  10   1      460.77      512.95     44.55 o 
   7  10   1     3435.66     3390.42     96.74 o 
   8  10   1      300.16      268.14     50.46 o 
   9  10   1      338.92      338.39     67.21 o 
  10  10   1        1.61        3.92     23.63 o 
  11  10   1      825.28     1007.32    122.83 o 
  12  10   1       27.18       25.12     28.32 o 
   1  11   1     4108.24     4031.76    166.89 o 
   2  11   1      109.92       73.32     26.96 o 
   3  11   1     1938.59     1969.91     65.14 o 
   4  11   1      137.50      163.63     18.40 o 
   5  11   1       78.36       95.85     16.84 o 
   6  11   1        1.44        7.66     15.02 o 
   7  11   1      348.73      356.46     56.95 o 
   8  11   1      422.16      424.60     64.27 o 
   9  11   1      359.01      493.04    137.60 o 
  10  11   1       95.56       84.66     59.53 o 
  11  11   1      516.10      407.43     66.74 o 
  12  11   1      164.46       36.55    122.48 o 
   0  12   1     2545.15     2549.20    142.69 o 
   1  12   1      378.10      381.60     39.16 o 
   2  12   1     1390.65     1284.98     69.33 o 
   3  12   1      708.03      659.35     39.71 o 
   4  12   1      503.09      515.46     43.38 o 
   5  12   1       59.18       79.58     17.04 o 
   6  12   1       16.30      -12.34     23.23 o 
   7  12   1      826.48      988.31     93.42 o 
   8  12   1       45.33      125.46     40.05 o 
   9  12   1     1219.62     1239.80    112.27 o 
  10  12   1       16.66       15.97     28.47 o 
  11  12   1      336.60      342.27     65.81 o 
   1  13   1      370.02      374.34     40.21 o 
   2  13   1      340.38      298.13     35.11 o 
   3  13   1        2.28       -0.12     10.96 o 
   4  13   1      298.52      313.28     26.85 o 
   5  13   1      446.30      510.03     99.17 o 
   6  13   1      271.21      197.15     45.00 o 
   7  13   1       33.03       12.47     26.55 o 
   8  13   1      220.37      230.98     50.98 o 
   9  13   1      345.23      321.10     59.23 o 
  10  13   1        6.38       82.74     39.63 o 
   0  14   1      225.73      226.93     88.47 o 
   1  14   1      215.71      178.68     26.02 o 
   2  14   1       60.33       43.68     15.60 o 
   3  14   1       85.08       75.15     16.98 o 
   4  14   1      124.85      161.80     40.71 o 
   5  14   1      533.04      608.90     81.46 o 
   6  14   1       14.57       48.24     24.90 o 
   7  14   1      157.91      110.53     37.23 o 
   8  14   1      103.73      113.25     39.60 o 
   9  14   1      177.46      223.16     54.18 o 
   1  15   1     2962.75     2965.16     88.35 o 
   2  15   1       35.67       12.09     11.71 o 
   3  15   1      866.69      971.99     66.41 o 
   4  15   1      611.17      578.20     71.72 o 
   5  15   1      377.04      480.98    110.99 o 
   6  15   1      604.36      629.60     78.37 o 
   7  15   1      560.93      568.26    152.54 o 
   8  15   1       19.69       -6.88     35.20 o 
   0  16   1      716.05      680.34     97.72 o 
   1  16   1       39.64       17.98     13.05 o 
   2  16   1       11.26       11.55     22.07 o 
   3  16   1      197.10       68.58     58.45 o 
   4  16   1       93.15      106.35     34.58 o 
   5  16   1       40.79       61.99     22.29 o 
   6  16   1       91.56      107.90     37.51 o 
   1  17   1       17.87      -13.41     28.55 o 
   2  17   1      254.92      223.53     45.34 o 
   3  17   1      119.61       48.20     59.36 o 
   4  17   1        2.76       26.75     23.33 o 
   2   0   2    76128.63    74192.79    564.10 o 
   3   0   2      550.82      526.47     25.88 o 
   4   0   2    90026.95    86113.19    374.55 o 
   5   0   2      666.67      719.87     48.64 o 
   6   0   2      109.80      202.58     20.42 o 
   7   0   2    16740.62    19192.71    206.23 o 
   8   0   2     1204.66     1066.55     52.65 o 
   9   0   2     7050.20     7005.08    197.90 o 
  10   0   2     3405.60     3481.66    176.60 o 
  11   0   2     7579.66     6811.29    220.04 o 
  12   0   2     5176.78     4744.17    193.73 o 
  13   0   2      484.33      495.18     66.02 o 
  14   0   2      907.00     1065.46    102.04 o 
  15   0   2       45.06       50.69     43.68 o 
   1   1   2     3203.83     3047.25     45.85 o 
   2   1   2     4158.46     4037.86     41.24 o 
   3   1   2     7862.82     8044.03     76.01 o 
   4   1   2     1059.09     1119.92     30.02 o 
   5   1   2     5317.74     5991.17     72.34 o 
   6   1   2       91.27      116.64     11.63 o 
   7   1   2      142.69      141.88     13.53 o 
   8   1   2      107.09       85.43     11.59 o 
   9   1   2      513.64      465.44     37.48 o 
  10   1   2        3.10        7.26     14.67 o 
  11   1   2      192.69      175.71     42.88 o 
  12   1   2      102.27       53.63     20.64 o 
  13   1   2      240.03      159.35     35.38 o 
  14   1   2        0.13      -23.59     23.59 o 
  15   1   2      170.26      153.75     35.47 o 
   1   2   2      984.37     1097.05     25.69 o 
   2   2   2     8946.96     9102.65     91.97 o 
   3   2   2      481.29      518.63     16.50 o 
   4   2   2        4.00        8.90      6.21 o 
   5   2   2     5006.65     5610.11     81.86 o 
   6   2   2      385.37      339.70     21.01 o 
   7   2   2      244.16      272.87     19.02 o 
   8   2   2        1.14        6.74      8.88 o 
   9   2   2      123.81      187.17     23.05 o 
  10   2   2       23.02       20.47     16.90 o 
  11   2   2      248.02      205.97     33.90 o 
  12   2   2       11.44        4.54     19.34 o 
  13   2   2       62.20      107.85     30.72 o 
  14   2   2        6.23       32.08     28.95 o 
  15   2   2        8.07       -7.43     26.52 o 
   1   3   2       93.49      107.89     11.81 o 
   2   3   2     1004.22     1076.44     24.62 o 
   3   3   2    10772.15    10859.22     90.26 o 
   4   3   2     3405.37     3510.80     52.12 o 
   5   3   2       13.51       15.56      5.76 o 
   6   3   2      848.11      909.77     30.44 o 
   7   3   2        0.47        8.03      8.77 o 
   8   3   2      300.72      284.20     24.40 o 
   9   3   2     1184.81     1293.49     61.27 o 
  10   3   2       13.00       10.91     18.90 o 
  11   3   2      608.68      598.83     71.73 o 
  12   3   2       44.30       98.36     36.99 o 
  13   3   2        3.27       25.01     21.87 o 
  14   3   2      194.22      200.02     48.62 o 
  15   3   2      274.66      283.71     61.90 o 
   1   4   2    39191.28    41541.53    397.65 o 
   2   4   2      315.82      186.81     14.17 o 
   3   4   2     1323.87     1196.67     27.76 o 
   4   4   2    30508.04    29886.72    187.70 o 
   5   4   2      874.07     1016.74     33.61 o 
   6   4   2     2451.47     2481.36     59.19 o 
   7   4   2     1946.44     1977.86     39.35 o 
   8   4   2      400.48      369.12     24.17 o 
   9   4   2     5112.43     5093.06    104.52 o 
  10   4   2      103.56      116.53     32.90 o 
  11   4   2      564.94      411.48     60.81 o 
  12   4   2      721.29      751.58     95.87 o 
  13   4   2      229.64      221.71     48.39 o 
  14   4   2      373.57      422.10     70.44 o 
  15   4   2      153.40      114.34     46.47 o 
   1   5   2    11829.75    11604.43    232.98 o 
   2   5   2      749.33      930.68     44.43 o 
   3   5   2      348.05      372.80     21.43 o 
   4   5   2     5278.28     5448.51     66.93 o 
   5   5   2        3.45        3.14      4.09 o 
   6   5   2     4357.92     4049.05     63.83 o 
   7   5   2       50.56       71.35     10.68 o 
   8   5   2      495.27      589.75     37.26 o 
   9   5   2      188.36      254.33     22.47 o 
  10   5   2     1719.15     1609.98     87.49 o 
  11   5   2     1036.11      950.21     92.16 o 
  12   5   2      257.55      402.92    160.14 o 
  13   5   2        6.01        9.90     27.69 o 
  14   5   2       53.67      109.85     35.72 o 
   1   6   2     2100.15     2176.78    110.68 o 
   2   6   2      134.20      116.57     15.96 o 
   3   6   2      299.14      328.49     23.99 o 
   4   6   2       16.27        9.86      7.31 o 
   5   6   2     3909.00     4150.04    102.85 o 
   6   6   2      234.78      235.54     21.93 o 
   7   6   2      377.68      364.60     37.30 o 
   8   6   2      169.08      208.22     25.65 o 
   9   6   2     3072.11     3155.78    116.11 o 
  10   6   2      633.87      615.41     71.92 o 
  11   6   2      631.38      629.00     77.93 o 
  12   6   2      253.63      342.22     60.00 o 
  13   6   2      403.90     1328.83    806.80 o 
  14   6   2       26.06      110.59     42.42 o 
   1   7   2     7731.83     7110.96    213.14 o 
   2   7   2     6259.66     6302.46    126.53 o 
   3   7   2      633.76      487.52     35.60 o 
   4   7   2     1942.89     1903.91     64.85 o 
   5   7   2     1358.29     1425.57     65.77 o 
   6   7   2      592.49      604.78     43.68 o 
   7   7   2      570.90      572.65     54.66 o 
   8   7   2      324.07      339.36     31.52 o 
   9   7   2     1110.54     1240.65     73.24 o 
  10   7   2     1713.47     1749.66    122.40 o 
  11   7   2     2595.70     2550.62    155.67 o 
  12   7   2      869.53      941.76    194.07 o 
  13   7   2       16.01        0.11     25.88 o 
  14   7   2       11.63       -1.14     31.13 o 
   0   8   2    36219.57    34895.86    476.02 o 
   1   8   2    10858.89    11309.79    286.71 o 
   2   8   2      627.21      549.53     37.49 o 
   3   8   2       29.15       -3.37     11.06 o 
   4   8   2     6928.82     6888.78    133.89 o 
   5   8   2      245.18      242.29     17.14 o 
   6   8   2      465.33      458.16     33.05 o 
   7   8   2      425.46      432.50     34.24 o 
   8   8   2     1439.85     1518.33     66.23 o 
   9   8   2      122.48      160.44     33.74 o 
  10   8   2        1.16       31.07     33.75 o 
  11   8   2     2464.65     2460.92    155.43 o 
  12   8   2      326.64      349.87     63.94 o 
  13   8   2       26.93       -5.23     24.91 o 
   1   9   2      220.57      259.18     50.66 o 
   2   9   2      165.90      233.64     27.06 o 
   3   9   2      991.57     1020.15     78.48 o 
   4   9   2      476.40      398.09     26.56 o 
   5   9   2      310.38      323.72     24.54 o 
   6   9   2      164.71      172.89     34.58 o 
   7   9   2       63.94       46.18     13.52 o 
   8   9   2     3704.68     3800.56    104.55 o 
   9   9   2        0.70      -20.58     26.89 o 
  10   9   2      297.66      335.42     85.68 o 
  11   9   2     1452.88     1681.12    256.97 o 
  12   9   2      666.39      716.20     99.01 o 
  13   9   2      183.12      169.60     52.99 o 
   0  10   2     6392.85     6047.60    221.23 o 
   1  10   2       49.68       40.02     42.37 o 
   2  10   2       44.80       73.41     23.85 o 
   3  10   2      458.33      522.93     40.14 o 
   4  10   2      329.22      300.45     22.51 o 
   5  10   2        0.06       11.04      8.75 o 
   6  10   2     4379.60     4287.65    122.42 o 
   7  10   2      385.76      397.40     33.82 o 
   8  10   2      645.49      671.35     76.74 o 
   9  10   2     3951.20     4103.31    288.44 o 
  10  10   2       25.39        8.66     28.23 o 
  11  10   2        2.93      -16.28     24.26 o 
  12  10   2      152.47      136.44     40.92 o 
   1  11   2     1937.41     1957.84     80.25 o 
   2  11   2       80.08       54.14     19.25 o 
   3  11   2      495.90      444.51     39.16 o 
   4  11   2      696.17      692.35     42.38 o 
   5  11   2      234.08      230.93     21.12 o 
   6  11   2       54.94       44.64     18.26 o 
   7  11   2     1686.71     1859.20    124.46 o 
   8  11   2     1426.63     1460.33    114.98 o 
   9  11   2     1472.50     1595.49    125.38 o 
  10  11   2        0.59       39.91     28.97 o 
  11  11   2       75.10       90.50     41.49 o 
  12  11   2      581.58      633.84     89.12 o 
   0  12   2      580.00      857.59     95.36 o 
   1  12   2     4704.75     4696.54    128.49 o 
   2  12   2     1014.41      910.81     58.36 o 
   3  12   2        6.94       41.96     13.06 o 
   4  12   2      306.88      289.23     37.98 o 
   5  12   2      277.66      301.76     23.93 o 
   6  12   2     1141.67     1089.52     95.49 o 
   7  12   2      463.30      382.12     74.87 o 
   8  12   2      314.31      378.87     76.50 o 
   9  12   2     3079.11     3004.03    282.86 o 
  10  12   2      141.39      195.89     50.52 o 
  11  12   2     1434.84     1727.54    167.28 o 
   1  13   2     1491.82     1545.75     76.91 o 
   2  13   2        0.11       -1.09     10.79 o 
   3  13   2      384.95      327.74     29.12 o 
   4  13   2      936.59      939.75     46.09 o 
   5  13   2        0.98        1.51     28.32 o 
   6  13   2      344.14      384.27     60.04 o 
   7  13   2        8.98      -42.07     54.57 o 
   8  13   2     1825.09     1810.13    134.93 o 
   9  13   2      111.54       94.79     39.89 o 
  10  13   2      537.48      618.34     86.62 o 
   0  14   2       98.98       60.66     25.72 o 
   1  14   2       56.33       17.43     14.42 o 
   2  14   2      535.62      467.62     42.62 o 
   3  14   2        1.29        9.81     10.46 o 
   4  14   2      843.71      899.38     98.91 o 
   5  14   2       29.24       42.13     27.53 o 
   6  14   2        0.75      -10.29     27.52 o 
   7  14   2      681.35      612.07     78.57 o 
   8  14   2       35.77       51.76     28.11 o 
   9  14   2       64.05      100.64     38.63 o 
   1  15   2       51.77       60.45     21.96 o 
   2  15   2       31.25       17.44     13.02 o 
   3  15   2      133.37      211.41     67.00 o 
   4  15   2      590.81      551.79     70.79 o 
   5  15   2      332.54      313.29     55.49 o 
   6  15   2       35.40        7.82     21.19 o 
   7  15   2        7.91       21.36     30.03 o 
   8  15   2       88.63      122.11     37.15 o 
   0  16   2     1573.76     1464.35     83.70 o 
   1  16   2        9.82      -12.31     15.45 o 
   2  16   2      750.94      634.26     56.58 o 
   3  16   2        7.84       44.87     49.89 o 
   4  16   2      238.26      195.67     42.26 o 
   5  16   2       42.03       51.03     55.04 o 
   6  16   2        2.88       78.92     29.69 o 
   1  17   2       76.68        2.34     36.91 o 
   2  17   2      283.23      288.73     69.53 o 
   3  17   2       79.70      120.46     32.72 o 
   4  17   2       79.12       34.89     63.24 o 
   1   1   3     4887.85     4477.52     39.40 o 
   2   1   3     2161.56     2371.42     29.00 o 
   3   1   3     3543.93     3875.75     58.81 o 
   4   1   3      488.43      487.02     20.36 o 
   5   1   3      177.52      165.73     12.55 o 
   6   1   3     2756.59     2733.26     54.24 o 
   7   1   3       27.65       33.69      9.91 o 
   8   1   3     1485.75     1351.34     42.07 o 
   9   1   3        7.54       20.47     13.71 o 
  10   1   3     4761.06     4216.71    115.77 o 
  11   1   3       32.70       32.16     18.01 o 
  12   1   3     1130.28     1041.38     65.90 o 
  13   1   3      107.30       93.41     26.85 o 
  14   1   3        0.22      -26.64     26.64 o 
  15   1   3       48.31       87.13     29.24 o 
   0   2   3    16450.47    16279.92    207.00 o 
   1   2   3      449.40      411.41     13.76 o 
   2   2   3     1260.55     1292.57     20.75 o 
   3   2   3     5334.10     4799.51     44.63 o 
   4   2   3      934.91      825.31     24.46 o 
   5   2   3     2959.44     2520.46     55.03 o 
   6   2   3    12967.62    13952.94    153.64 o 
   7   2   3    12052.09    11676.92    171.18 o 
   8   2   3      477.59      474.23     29.28 o 
   9   2   3    13052.82    12519.82    188.25 o 
  10   2   3      430.72      490.62     47.83 o 
  11   2   3     1064.07     1080.38     73.33 o 
  12   2   3        5.30       -1.14     17.76 o 
  13   2   3     1715.76     1640.62     99.43 o 
  14   2   3        3.96      -33.14     54.61 o 
  15   2   3      993.68     1176.38    115.80 o 
   1   3   3    13926.89    13824.67    190.16 o 
   2   3   3     4975.26     5269.38     47.73 o 
   3   3   3       21.63       52.19      6.76 o 
   4   3   3     4292.98     4492.91     61.52 o 
   5   3   3      400.14      412.86     18.27 o 
   6   3   3     2986.96     2966.99     55.65 o 
   7   3   3       14.76       11.90      6.32 o 
   8   3   3      357.88      298.39     21.28 o 
   9   3   3       68.42      115.73     19.40 o 
  10   3   3     2985.56     3018.75     89.10 o 
  11   3   3      120.19       23.19     30.05 o 
  12   3   3      519.65      492.39     67.35 o 
  13   3   3      148.26      169.15     46.76 o 
  14   3   3       26.49        9.63     55.86 o 
  15   3   3       48.72      117.74     40.60 o 
   0   4   3   163087.84   166523.67    658.38 o 
   1   4   3    23544.76    24392.94    172.62 o 
   2   4   3     7919.54     7929.57    109.10 o 
   3   4   3     1146.50     1186.81     26.38 o 
   4   4   3     4653.92     4662.38     65.18 o 
   5   4   3     1739.87     1857.30     43.33 o 
   6   4   3     1591.69     1824.05     46.60 o 
   7   4   3     1531.21     1724.55     37.95 o 
   8   4   3        1.86       -5.49      9.14 o 
   9   4   3       19.81        9.66      7.59 o 
  10   4   3     8574.67     8805.35    188.24 o 
  11   4   3     1802.65     1738.88     81.29 o 
  12   4   3      780.75      818.22     87.41 o 
  13   4   3      266.33      226.33     53.15 o 
  14   4   3       13.32       12.84     34.57 o 
  15   4   3       54.81      110.49     72.17 o 
   1   5   3      169.70      147.35     18.76 o 
   2   5   3        4.98        7.68      6.63 o 
   3   5   3     3636.58     3569.36     66.95 o 
   4   5   3      147.01      176.94     11.56 o 
   5   5   3     1646.82     1674.16     41.68 o 
   6   5   3     1507.53     1388.42     39.91 o 
   7   5   3      274.41      230.13     18.00 o 
   8   5   3     2232.32     2227.17     57.21 o 
   9   5   3     2520.92     2633.43     72.07 o 
  10   5   3      945.24      816.90     57.53 o 
  11   5   3      575.12      576.68     72.67 o 
  12   5   3      918.82     1026.85    144.41 o 
  13   5   3      127.54      139.33     44.71 o 
  14   5   3      111.43       72.48     42.62 o 
   0   6   3        2.74       36.28     18.39 o 
   1   6   3     2850.05     2603.81    117.15 o 
   2   6   3     3668.13     3816.49     98.32 o 
   3   6   3     2570.73     2563.42     68.06 o 
   4   6   3     2000.99     2389.51     51.51 o 
   5   6   3    14337.49    14143.09    185.59 o 
   6   6   3     1387.00     1228.17     47.02 o 
   7   6   3     2590.52     2523.73     77.64 o 
   8   6   3      809.35      789.89     31.44 o 
   9   6   3     1492.52     1552.40     49.05 o 
  10   6   3       38.64       76.59     33.05 o 
  11   6   3     3448.89     3599.28    179.81 o 
  12   6   3       84.00       98.82     32.21 o 
  13   6   3     1561.63     1921.79    314.09 o 
  14   6   3       64.40      157.03     44.62 o 
   1   7   3     4497.18     4209.72    159.47 o 
   2   7   3      430.77      491.06     33.30 o 
   3   7   3     2873.11     2696.87     75.26 o 
   4   7   3     3242.77     3196.57     81.31 o 
   5   7   3      996.48     1047.71     35.23 o 
   6   7   3      120.66       87.83     14.38 o 
   7   7   3     2444.50     2411.97     88.22 o 
   8   7   3      398.64      363.66     32.70 o 
   9   7   3       59.16       98.00     23.62 o 
  10   7   3        9.09      -32.13     33.80 o 
  11   7   3        1.54       62.83     35.29 o 
  12   7   3       75.61      145.39     42.48 o 
  13   7   3      760.35      787.81     94.69 o 
  14   7   3      219.56      132.78     53.82 o 
   0   8   3    79817.52    82026.52    701.58 o 
   1   8   3      374.16      392.49     54.93 o 
   2   8   3      333.93      299.70     28.68 o 
   3   8   3     1133.56     1287.87     55.42 o 
   4   8   3     5022.62     5029.02     96.63 o 
   5   8   3      378.35      347.28     21.65 o 
   6   8   3      277.64      286.31     30.53 o 
   7   8   3       36.58       18.35     11.84 o 
   8   8   3      115.57       90.63     33.76 o 
   9   8   3      233.85      192.25     30.20 o 
  10   8   3     3206.00     3338.19    175.29 o 
  11   8   3      280.44      303.02     61.39 o 
  12   8   3      420.15      463.69     70.80 o 
  13   8   3      112.76       45.40     28.91 o 
   1   9   3      217.63      199.91     43.28 o 
   2   9   3        0.16       -9.66     10.80 o 
   3   9   3       92.70       90.90     18.02 o 
   4   9   3        2.29        0.75      6.98 o 
   5   9   3      157.32      127.23     15.07 o 
   6   9   3      641.97      715.17     49.60 o 
   7   9   3       78.83       87.39     17.14 o 
   8   9   3     1134.13     1140.43     67.68 o 
   9   9   3      909.87      951.83     92.07 o 
  10   9   3      121.10      108.18     39.24 o 
  11   9   3        8.34       -9.82     28.12 o 
  12   9   3      232.67      283.91     57.37 o 
  13   9   3       17.12       14.66     28.90 o 
   0  10   3     2063.92     1993.07    123.74 o 
   1  10   3      871.20      791.82     55.97 o 
   2  10   3      932.01      874.84     52.70 o 
   3  10   3      160.66      148.21     22.62 o 
   4  10   3        4.72       -8.81      9.60 o 
   5  10   3     4811.90     4701.45    102.60 o 
   6  10   3     1983.36     1964.40     87.48 o 
   7  10   3       23.71       13.40     12.21 o 
   8  10   3       52.90       36.77     45.23 o 
   9  10   3     1486.97     1591.54    122.07 o 
  10  10   3        0.02        1.87     26.99 o 
  11  10   3     3049.02     2926.95    177.00 o 
  12  10   3        1.77       61.77     33.84 o 
   1  11   3      379.44      398.72     44.08 o 
   2  11   3     1485.74     1409.26     69.79 o 
   3  11   3     1526.51     1570.61     72.23 o 
   4  11   3      897.61      981.40     50.95 o 
   5  11   3      173.56      174.67     22.72 o 
   6  11   3      961.34     1027.53     60.10 o 
   7  11   3       94.23      131.70     43.14 o 
   8  11   3      219.58      174.50     42.95 o 
   9  11   3       41.23       31.64     28.39 o 
  10  11   3      476.95      455.42    139.74 o 
  11  11   3     1040.15     1132.34    112.59 o 
  12  11   3        0.19       -7.25     49.06 o 
   0  12   3     5597.83     5478.10    226.41 o 
   1  12   3     8535.79     8342.42    179.34 o 
   2  12   3      132.83      108.69     19.04 o 
   3  12   3      784.25      867.34     60.94 o 
   4  12   3      570.30      581.52     34.71 o 
   5  12   3       50.71       37.22      9.55 o 
   6  12   3      542.15      484.67     64.78 o 
   7  12   3     1296.71     1119.69    130.36 o 
   8  12   3       92.58       86.01     37.96 o 
   9  12   3      231.54      392.59    172.22 o 
  10  12   3       80.94       45.09     62.29 o 
  11  12   3      386.34      397.27     72.43 o 
   1  13   3      998.60      955.14     52.14 o 
   2  13   3      199.27      151.92     27.52 o 
   3  13   3        1.94      -10.69     15.56 o 
   4  13   3        2.63      -12.41     13.12 o 
   5  13   3      328.72      309.35     89.69 o 
   6  13   3      260.52      252.38     52.05 o 
   7  13   3      169.67      122.38     55.88 o 
   8  13   3      512.12      648.71     82.23 o 
   9  13   3       61.02       61.60     31.85 o 
  10  13   3       22.74       18.61     50.40 o 
   0  14   3      801.21      882.32     74.11 o 
   1  14   3      208.47      199.14     35.41 o 
   2  14   3       11.16       19.09     15.02 o 
   3  14   3      261.45      269.83     24.73 o 
   4  14   3      235.91      207.24     45.68 o 
   5  14   3        5.67       -3.27     32.97 o 
   6  14   3      716.10      733.91     83.23 o 
   7  14   3     1008.33      986.22     98.71 o 
   8  14   3      557.41      469.91     96.81 o 
   9  14   3      631.55      693.84     89.11 o 
   1  15   3      653.61      634.82     41.19 o 
   2  15   3      966.85      854.07     51.78 o 
   3  15   3      506.31      523.73     65.83 o 
   4  15   3      109.72       71.19     26.99 o 
   5  15   3      855.54      905.70     90.91 o 
   6  15   3      140.12       70.58     31.79 o 
   7  15   3      218.52      138.99     43.19 o 
   8  15   3      425.58      424.05     69.98 o 
   0  16   3      435.05      484.50     63.72 o 
   1  16   3     1429.96     1313.57     69.33 o 
   2  16   3      285.90      241.64     57.40 o 
   3  16   3       14.35        5.90     20.94 o 
   4  16   3      120.79      233.46     66.49 o 
   5  16   3       64.78       52.11     43.69 o 
   6  16   3      210.63      168.95     60.83 o 
   1  17   3      372.94      327.58     77.27 o 
   2  17   3        5.55       25.53     30.65 o 
   3  17   3      168.06      140.73     57.52 o 
   4  17   3      399.81      380.66     75.22 o 
   0   0   4    68524.85    67968.91    351.82 o 
   1   0   4     4286.49     4584.10     89.85 o 
   2   0   4     5920.54     6529.71     95.43 o 
   3   0   4     4688.36     4422.49    131.47 o 
   4   0   4     5978.04     5372.22     95.80 o 
   5   0   4     3780.83     3867.34     90.48 o 
   6   0   4    16382.02    18350.36    215.64 o 
   7   0   4      446.96      441.69     32.25 o 
   8   0   4       73.07       30.74     11.17 o 
   9   0   4     7394.69     6791.72    314.16 o 
  10   0   4    16075.05    15878.75    318.78 o 
  11   0   4      299.81      197.68     39.07 o 
  12   0   4       36.69      118.64     36.58 o 
  13   0   4     1173.02     1065.37     97.58 o 
  14   0   4     1386.01     1205.35    152.85 o 
  15   0   4      880.27     1047.69    149.12 o 
   1   1   4    20855.97    19829.92    144.35 o 
   2   1   4     1357.13     1304.91     21.03 o 
   3   1   4     1305.64     1199.24     25.85 o 
   4   1   4      508.63      464.41     22.01 o 
   5   1   4      846.55      966.65     29.68 o 
   6   1   4       58.32       84.78     11.93 o 
   7   1   4      836.40      944.50     34.88 o 
   8   1   4       23.65       26.54      8.49 o 
   9   1   4      638.73      691.79     40.47 o 
  10   1   4       38.05       35.84     17.20 o 
  11   1   4      292.39      234.39     35.42 o 
  12   1   4      237.11      193.92     35.18 o 
  13   1   4       23.19       28.63     19.87 o 
  14   1   4       18.96       14.27     21.56 o 
  15   1   4      613.74      617.07     90.96 o 
   0   2   4    25083.05    26306.86    282.25 o 
   1   2   4     2386.53     2408.26     32.47 o 
   2   2   4     5767.91     5911.43     37.49 o 
   3   2   4      597.67      687.55     17.87 o 
   4   2   4     1046.16     1072.10     24.67 o 
   5   2   4     1548.63     1808.16     38.94 o 
   6   2   4     7187.08     7979.31    100.45 o 
   7   2   4      662.75      702.67     32.81 o 
   8   2   4        0.04        1.81     10.87 o 
   9   2   4     4181.53     3942.28    105.94 o 
  10   2   4      345.64      311.76     39.01 o 
  11   2   4      239.17      184.73     30.86 o 
  12   2   4      520.96      414.04     47.95 o 
  13   2   4       71.54       79.33     26.00 o 
  14   2   4       88.76       71.91     31.29 o 
  15   2   4       62.74       51.44     33.46 o 
   1   3   4    10588.95     9591.44     84.47 o 
   2   3   4     3070.33     2850.87     37.77 o 
   3   3   4    10109.59     9664.24     73.87 o 
   4   3   4     3676.94     3859.30     50.74 o 
   5   3   4     2807.30     3380.55     46.63 o 
   6   3   4      945.28      985.64     27.89 o 
   7   3   4     3518.63     3677.09     64.56 o 
   8   3   4      845.76      791.73     34.30 o 
   9   3   4      297.97      377.30     27.65 o 
  10   3   4      847.16      774.76     46.09 o 
  11   3   4     1983.70     1941.52     97.16 o 
  12   3   4        0.17      -13.49     19.42 o 
  13   3   4     1091.87      985.35     99.63 o 
  14   3   4      102.10      104.22     40.09 o 
  15   3   4      314.82      254.62     60.71 o 
   0   4   4        6.01        3.09     12.87 o 
   1   4   4     3850.39     4184.25     71.32 o 
   2   4   4     1356.28     1245.91     34.83 o 
   3   4   4      946.73      849.16     22.71 o 
   4   4   4    12481.50    12258.36    107.89 o 
   5   4   4      123.29      108.04     19.32 o 
   6   4   4      465.73      478.69     24.59 o 
   7   4   4     2750.39     2807.04     70.06 o 
   8   4   4      163.58      122.65     11.82 o 
   9   4   4     1121.08     1106.00     39.69 o 
  10   4   4      576.41      583.83     33.79 o 
  11   4   4      143.70      121.46     21.68 o 
  12   4   4     1078.73     1264.46    109.13 o 
  13   4   4      582.01      617.61     79.37 o 
  14   4   4      763.52      869.46     99.31 o 
  15   4   4       17.65       14.87     43.37 o 
   1   5   4     1716.61     1801.81    116.20 o 
   2   5   4     9084.14    10053.29    126.09 o 
   3   5   4      396.82      329.62     13.19 o 
   4   5   4        0.21        3.48      4.38 o 
   5   5   4      127.31      122.77     13.74 o 
   6   5   4     1732.25     1867.72     48.25 o 
   7   5   4       40.42       69.93     10.99 o 
   8   5   4      684.07      772.20     43.75 o 
   9   5   4       76.42      101.41     28.50 o 
  10   5   4      672.84      577.53     63.69 o 
  11   5   4      483.95      502.29     66.99 o 
  12   5   4       91.47       78.12     51.40 o 
  13   5   4      289.08      377.97     88.10 o 
  14   5   4      652.19      704.34     91.93 o 
   0   6   4        1.86       27.78     12.99 o 
   1   6   4      113.47       88.08     20.06 o 
   2   6   4       47.50       36.00     12.60 o 
   3   6   4     1629.57     1654.69     55.43 o 
   4   6   4     1762.08     1766.73     45.05 o 
   5   6   4      119.83      116.52     17.84 o 
   6   6   4     3565.06     3741.22     64.96 o 
   7   6   4     1059.55     1053.70     40.20 o 
   8   6   4      112.48       92.35     12.56 o 
   9   6   4     8739.79     8623.63    125.38 o 
  10   6   4       16.97       29.10      9.69 o 
  11   6   4      248.79      317.94     55.14 o 
  12   6   4      141.95       64.96     30.75 o 
  13   6   4       68.49       83.83     34.69 o 
  14   6   4      118.83       72.24     41.55 o 
   1   7   4      107.29       85.53     18.07 o 
   2   7   4     3931.02     4513.15    115.56 o 
   3   7   4     8459.23     8494.17    246.15 o 
   4   7   4       19.80       24.22      8.14 o 
   5   7   4      128.10      153.57     17.66 o 
   6   7   4     1821.18     1908.66     63.57 o 
   7   7   4     1855.43     1725.76     65.21 o 
   8   7   4     1644.66     1655.20     78.41 o 
   9   7   4     2084.48     2093.70     94.35 o 
  10   7   4     1298.28     1248.81    105.66 o 
  11   7   4        2.70       19.54    107.38 o 
  12   7   4      125.54      128.86     54.77 o 
  13   7   4       71.07       16.85     24.60 o 
  14   7   4      795.12      931.15    107.60 o 
   0   8   4    89263.46    92139.68    715.39 o 
   1   8   4    14552.78    15364.38    175.92 o 
   2   8   4     1473.94     1250.83     65.20 o 
   3   8   4     1562.74     1621.30     76.33 o 
   4   8   4     4135.86     3937.92     97.76 o 
   5   8   4       89.40       77.50     11.04 o 
   6   8   4        4.77        8.20     18.54 o 
   7   8   4      613.65      636.81     40.61 o 
   8   8   4      373.85      441.46     41.71 o 
   9   8   4       14.29        5.46     36.49 o 
  10   8   4     2048.96     2054.10    138.18 o 
  11   8   4        5.78       31.18     49.13 o 
  12   8   4      798.85      890.48     97.99 o 
  13   8   4        1.45      -25.61     27.84 o 
   1   9   4      704.14      605.17     38.06 o 
   2   9   4        0.08       -8.34     12.89 o 
   3   9   4       10.04       14.74     10.21 o 
   4   9   4     3373.34     3404.40     67.60 o 
   5   9   4      333.16      344.49     23.50 o 
   6   9   4      435.32      496.36     51.33 o 
   7   9   4        0.04       -5.61     10.50 o 
   8   9   4      490.64      498.70     44.81 o 
   9   9   4      204.06      298.87     55.05 o 
  10   9   4      503.21      480.45     70.36 o 
  11   9   4      170.84      118.66     42.96 o 
  12   9   4      479.97      502.93     77.21 o 
  13   9   4      122.68      232.40     83.69 o 
   0  10   4       35.38       45.40     29.68 o 
   1  10   4      136.78      136.62     20.38 o 
   2  10   4        0.41       15.86     15.19 o 
   3  10   4      249.42      254.22     29.00 o 
   4  10   4     1787.32     1966.14     55.88 o 
   5  10   4     4340.02     4393.67     90.39 o 
   6  10   4      403.27      317.55     51.46 o 
   7  10   4       73.30       65.61     20.27 o 
   8  10   4      437.94      431.26     61.78 o 
   9  10   4     1126.39     1273.18    110.58 o 
  10  10   4      223.50      280.58     60.57 o 
  11  10   4      405.56      383.79    103.67 o 
  12  10   4      177.66      358.93     70.64 o 
   1  11   4     1981.75     2038.37     76.59 o 
   2  11   4      272.54      269.72     25.80 o 
   3  11   4      363.82      342.48     38.85 o 
   4  11   4      120.74      128.74     16.15 o 
   5  11   4     4846.75     4975.23     94.21 o 
   6  11   4      470.09      430.98     25.09 o 
   7  11   4       19.12       22.89     40.57 o 
   8  11   4        6.70       24.03     64.38 o 
   9  11   4      408.20      502.70     73.66 o 
  10  11   4      134.46      198.17     83.52 o 
  11  11   4        0.14       -6.53     78.10 o 
  12  11   4      421.33      381.38     67.55 o 
   0  12   4    18176.93    17419.43    392.22 o 
   1  12   4      206.55      258.21     30.14 o 
   2  12   4     1535.73     1514.41     61.28 o 
   3  12   4      370.15      452.87     41.41 o 
   4  12   4     3217.26     3142.97     80.13 o 
   5  12   4       54.20       52.41     18.00 o 
   6  12   4      528.53      463.08     63.07 o 
   7  12   4       80.24      122.36     41.19 o 
   8  12   4      227.69      211.86     47.52 o 
   9  12   4       82.04       28.99     29.95 o 
  10  12   4     1449.37     1399.05    123.29 o 
  11  12   4       85.59       87.18     82.06 o 
   1  13   4       32.37       38.27     12.57 o 
   2  13   4      386.83      443.88     35.88 o 
   3  13   4       99.00       70.39     16.83 o 
   4  13   4     1449.94     1395.17     55.89 o 
   5  13   4      216.84      182.43     42.53 o 
   6  13   4       10.77       18.25     40.39 o 
   7  13   4      111.95      151.48     72.39 o 
   8  13   4     3460.39     3309.51    181.33 o 
   9  13   4       92.96       86.95     90.25 o 
  10  13   4      161.55      233.51     54.41 o 
   0  14   4      235.34      258.51     35.41 o 
   1  14   4       47.21       46.11     18.64 o 
   2  14   4       29.87       38.39     15.29 o 
   3  14   4       26.54       16.76     14.97 o 
   4  14   4      193.57      173.59     49.13 o 
   5  14   4      874.37      907.11     88.65 o 
   6  14   4     2725.49     2760.71    156.67 o 
   7  14   4       10.45       -7.11     25.41 o 
   8  14   4      288.70      275.90     52.18 o 
   9  14   4      331.19      351.35    143.69 o 
   1  15   4     1305.72     1360.06     78.84 o 
   2  15   4       17.06       -1.42     16.77 o 
   3  15   4      133.25      166.51     33.25 o 
   4  15   4      184.49      170.34     65.74 o 
   5  15   4     1150.23     1267.72    106.41 o 
   6  15   4       75.68       82.28     36.82 o 
   7  15   4      196.69      138.58     39.73 o 
   8  15   4       13.41        0.18     46.68 o 
   0  16   4      476.23      563.84     72.61 o 
   1  16   4     3252.58     2897.72     95.96 o 
   2  16   4      371.85      428.75     58.41 o 
   3  16   4      151.56      161.20     37.82 o 
   4  16   4       81.16      156.00     39.55 o 
   5  16   4       38.77      -28.49     28.49 o 
   6  16   4      185.12      147.74     45.51 o 
   1  17   4      249.65      168.72     33.81 o 
   2  17   4       55.43       36.57     25.09 o 
   3  17   4        1.90      111.00     51.76 o 
   4  17   4     1439.33     1399.63    111.15 o 
   1   1   5      208.74      328.26     23.60 o 
   2   1   5     2194.01     2264.42     29.74 o 
   3   1   5    15302.14    14636.99     93.21 o 
   4   1   5     2218.11     2036.38     40.80 o 
   5   1   5     3459.16     4090.91     72.58 o 
   6   1   5    15407.03    15851.93    142.68 o 
   7   1   5     3064.94     3291.89     65.04 o 
   8   1   5      627.79      497.58     27.56 o 
   9   1   5     1894.86     1971.86     79.58 o 
  10   1   5      167.91      159.00     30.85 o 
  11   1   5     4305.77     3645.06    131.57 o 
  12   1   5     1546.24     1588.18     92.60 o 
  13   1   5      484.35      395.38     50.93 o 
  14   1   5      546.31      500.55     58.33 o 
  15   1   5        2.00        2.16     29.40 o 
   0   2   5     4272.25     5016.95     70.79 o 
   1   2   5     1923.17     1905.39     26.51 o 
   2   2   5     1415.50     1335.10     18.73 o 
   3   2   5     4508.51     4613.76     47.74 o 
   4   2   5     4104.72     4477.86     51.53 o 
   5   2   5     6907.58     6883.49     68.63 o 
   6   2   5      845.58     1103.21     33.64 o 
   7   2   5     3863.22     3479.11     72.50 o 
   8   2   5     1051.38     1007.74     41.86 o 
   9   2   5       63.32       11.17     12.88 o 
  10   2   5     1749.13     1653.93     85.16 o 
  11   2   5     3522.14     3735.62    134.04 o 
  12   2   5      888.84      766.62     97.30 o 
  13   2   5     1494.29     1461.17     93.18 o 
  14   2   5      364.42      366.10     50.20 o 
  15   2   5      214.12      222.31     54.21 o 
   1   3   5      311.79      316.16     16.13 o 
   2   3   5     9948.03     9952.03     76.29 o 
   3   3   5    10494.03    10327.24     59.89 o 
   4   3   5     1744.76     1587.41     29.42 o 
   5   3   5      443.84      525.16     18.52 o 
   6   3   5        7.24       27.70      6.93 o 
   7   3   5     5532.24     5845.69     71.97 o 
   8   3   5     4199.19     4213.17     69.00 o 
   9   3   5      102.52       72.37     12.10 o 
  10   3   5      459.03      436.77     34.98 o 
  11   3   5      632.50      563.19     47.28 o 
  12   3   5     1489.46     1494.54     69.55 o 
  13   3   5      325.13      396.42     64.92 o 
  14   3   5     1005.25     1274.59    118.03 o 
  15   3   5       70.17       93.02     58.48 o 
   0   4   5    26333.40    27201.81    341.03 o 
   1   4   5     1022.65      970.75     34.49 o 
   2   4   5        7.14        4.91      4.10 o 
   3   4   5     3732.95     3944.09     55.13 o 
   4   4   5      783.68      550.05     20.67 o 
   5   4   5      147.08      115.31     21.28 o 
   6   4   5     3554.65     3594.40     67.44 o 
   7   4   5      983.90     1095.65     29.12 o 
   8   4   5      208.38      235.47     15.54 o 
   9   4   5     1890.96     1907.42     52.35 o 
  10   4   5     3679.80     3692.61     89.67 o 
  11   4   5     2684.68     2666.07     91.47 o 
  12   4   5        2.86        9.43     23.14 o 
  13   4   5      151.75      179.33     69.54 o 
  14   4   5      181.12      273.31     56.49 o 
   1   5   5     1582.22     1748.22     38.14 o 
   2   5   5     1696.15     1917.21     63.06 o 
   3   5   5      728.87      652.64     17.66 o 
   4   5   5     1786.24     1643.73     35.61 o 
   5   5   5     3674.50     3741.40     71.68 o 
   6   5   5     4799.59     4628.62     91.40 o 
   7   5   5       41.90       30.32      7.84 o 
   8   5   5     1773.19     1704.64     61.55 o 
   9   5   5      118.11      145.68     18.89 o 
  10   5   5     3120.00     3274.66     90.44 o 
  11   5   5      286.94      190.85     71.50 o 
  12   5   5      990.77      986.66    184.26 o 
  13   5   5       19.47       81.05     60.91 o 
  14   5   5      509.32      556.00     81.89 o 
   0   6   5     1885.50     2074.13     86.56 o 
   1   6   5     2160.98     2062.58     52.50 o 
   2   6   5      406.75      301.46     36.20 o 
   3   6   5      206.15      184.37     11.11 o 
   4   6   5      306.34      263.08     18.32 o 
   5   6   5      766.56      595.98     25.35 o 
   6   6   5     2133.30     2307.85     53.87 o 
   7   6   5     2611.51     2482.75     60.02 o 
   8   6   5       94.20       77.62     15.37 o 
   9   6   5     4150.89     4130.85     91.79 o 
  10   6   5        9.89       11.34     17.75 o 
  11   6   5      796.04      731.98     82.53 o 
  12   6   5      134.29       95.26     36.43 o 
  13   6   5      877.60      858.57     96.82 o 
  14   6   5       16.90       -1.11     42.73 o 
   1   7   5     5712.42     5982.32    105.84 o 
   2   7   5     4043.29     4084.97    110.76 o 
   3   7   5        6.89       19.47      9.71 o 
   4   7   5     1550.74     1525.23     43.93 o 
   5   7   5     8124.40     8810.40    108.08 o 
   6   7   5     1251.99     1441.93     62.52 o 
   7   7   5        6.88      -13.56     14.20 o 
   8   7   5     1790.76     1786.52    120.08 o 
   9   7   5      912.75      970.56     63.99 o 
  10   7   5      944.29      991.05     94.62 o 
  11   7   5     1256.48     1143.17    106.60 o 
  12   7   5      384.54      453.89     71.92 o 
  13   7   5        2.17       24.65     34.45 o 
  14   7   5      459.38      623.01     87.16 o 
   0   8   5    13115.53    14116.71    271.91 o 
   1   8   5     2094.95     2393.79     68.23 o 
   2   8   5      176.58      216.31     31.58 o 
   3   8   5      100.79      158.87     21.94 o 
   4   8   5      738.52      757.50     26.69 o 
   5   8   5       99.78       75.89     11.77 o 
   6   8   5     1036.37     1059.21     54.50 o 
   7   8   5      441.83      526.94     63.73 o 
   8   8   5      461.33      490.43     52.73 o 
   9   8   5      794.31      805.97     59.24 o 
  10   8   5       11.30       28.01     31.56 o 
  11   8   5      565.01      574.23     77.25 o 
  12   8   5       66.13       72.65     40.05 o 
  13   8   5       14.07       68.68     33.40 o 
   1   9   5      172.17      243.17     24.64 o 
   2   9   5      186.06      237.19     23.69 o 
   3   9   5      721.37      724.78     53.98 o 
   4   9   5     1251.91     1276.35     40.68 o 
   5   9   5     1863.36     1711.22     51.37 o 
   6   9   5      192.98      158.12     23.55 o 
   7   9   5       17.59       13.86     12.58 o 
   8   9   5     5192.42     5093.29    137.81 o 
   9   9   5       64.48      101.75     39.36 o 
  10   9   5     1935.03     1933.39    136.59 o 
  11   9   5      293.92      352.75     63.82 o 
  12   9   5      912.52     1115.01    113.48 o 
  13   9   5        0.05       51.97     51.07 o 
   0  10   5      551.85      513.58     59.79 o 
   1  10   5      628.14      549.34     51.74 o 
   2  10   5      319.22      290.17     27.44 o 
   3  10   5     1005.50     1025.36     57.05 o 
   4  10   5      275.32      239.70     28.49 o 
   5  10   5      597.88      554.08     30.92 o 
   6  10   5     3080.28     3057.69     68.21 o 
   7  10   5     1750.57     1914.09     79.71 o 
   8  10   5      488.05      559.94     71.49 o 
   9  10   5     4281.35     4655.42    206.07 o 
  10  10   5       48.58       57.18     35.06 o 
  11  10   5      135.84       96.62     38.15 o 
  12  10   5      430.67      480.83    134.22 o 
   1  11   5     3196.53     3080.06     92.27 o 
   2  11   5       44.71       63.24     17.20 o 
   3  11   5      543.87      541.35     42.88 o 
   4  11   5      523.14      487.11     39.88 o 
   5  11   5      798.08      812.92     39.30 o 
   6  11   5       43.53       68.97     16.79 o 
   7  11   5       19.57       41.14     33.40 o 
   8  11   5      145.60       81.59     32.28 o 
   9  11   5      882.23      858.23     93.56 o 
  10  11   5      281.54      218.27     48.99 o 
  11  11   5      469.83      460.68     85.84 o 
   0  12   5    23296.96    23601.48    641.09 o 
   1  12   5     1035.62     1064.52     58.24 o 
   2  12   5       30.47        7.78     13.64 o 
   3  12   5      117.98      115.62     18.60 o 
   4  12   5     1080.32     1097.52     47.95 o 
   5  12   5      399.56      351.30     33.37 o 
   6  12   5       21.32       42.44     29.81 o 
   7  12   5      324.29      282.80     52.00 o 
   8  12   5      831.56      912.87     94.30 o 
   9  12   5       70.51       53.00     30.72 o 
  10  12   5     2232.05     2378.43    160.59 o 
  11  12   5       56.79       75.45     32.83 o 
   1  13   5       28.52       33.73     12.95 o 
   2  13   5        0.41       -9.96     12.74 o 
   3  13   5       80.16       93.83     19.24 o 
   4  13   5      836.99      882.70     38.43 o 
   5  13   5        0.49       11.33     24.40 o 
   6  13   5      429.72      503.98     67.14 o 
   7  13   5       21.19       -6.48     21.01 o 
   8  13   5     1659.32     1741.93    131.87 o 
   9  13   5      456.15      462.60     71.59 o 
  10  13   5      264.43      293.28     59.02 o 
   0  14   5     1069.58     1003.88     75.43 o 
   1  14   5        3.68        3.13     12.09 o 
   2  14   5      116.96       79.63     16.50 o 
   3  14   5      122.44      114.88     24.84 o 
   4  14   5      152.32      147.39     26.12 o 
   5  14   5     1981.32     1987.98    127.88 o 
   6  14   5       95.24      105.25     37.21 o 
   7  14   5       14.64       -3.22     32.73 o 
   8  14   5       38.62       83.60     46.73 o 
   9  14   5      972.34      996.85    106.59 o 
   1  15   5      242.27      289.65     34.59 o 
   2  15   5      359.36      422.13     45.03 o 
   3  15   5      633.51      585.80     52.27 o 
   4  15   5       28.70       -1.32     25.70 o 
   5  15   5      133.13      147.99     41.14 o 
   6  15   5       72.63       40.16     26.10 o 
   7  15   5      198.45      241.55     52.65 o 
   8  15   5      308.05      261.80     58.46 o 
   0  16   5     5103.38     5063.73    227.86 o 
   1  16   5     1504.90     1280.50     73.43 o 
   2  16   5      126.16      127.09     25.18 o 
   3  16   5      475.34      375.98     55.25 o 
   4  16   5      838.61      829.43     85.00 o 
   5  16   5      210.09      173.74     64.12 o 
   6  16   5       61.52       26.13     56.98 o 
   1  17   5      552.51      547.92     56.86 o 
   2  17   5       51.19       26.40     34.24 o 
   3  17   5       60.42       90.67     53.70 o 
   4  17   5      109.59      189.22     73.80 o 
   0   0   6      311.17      549.17     41.33 o 
   1   0   6     2255.34     2267.30     71.15 o 
   2   0   6      708.14      661.98     34.50 o 
   3   0   6    15835.20    15356.56    280.18 o 
   4   0   6    15240.64    15782.98    207.59 o 
   5   0   6     1117.23     1293.76     76.54 o 
   6   0   6     1170.74     1448.33     62.72 o 
   7   0   6      287.74      442.28     37.56 o 
   8   0   6      923.80      878.13     75.83 o 
   9   0   6        5.26      -24.28     24.28 o 
  10   0   6      509.30      422.52     52.24 o 
  11   0   6     3352.65     3026.24    147.39 o 
  12   0   6      866.59     1042.52    128.37 o 
  13   0   6      165.54      157.48     59.81 o 
  14   0   6      275.58      281.72     78.32 o 
  15   0   6        1.25       22.41     36.23 o 
   1   1   6     7348.12     6966.15     63.09 o 
   2   1   6     1212.75     1226.95     25.76 o 
   3   1   6     4980.82     4716.19     60.56 o 
   4   1   6      426.07      590.66     21.91 o 
   5   1   6     1595.34     1502.48     48.67 o 
   6   1   6     3000.60     3190.97     64.81 o 
   7   1   6     4150.33     4358.91     81.36 o 
   8   1   6        0.46       -2.95     10.96 o 
   9   1   6       14.79      -16.86     16.86 o 
  10   1   6      330.52      281.52     35.46 o 
  11   1   6      465.81      454.88     47.28 o 
  12   1   6        3.22       29.20     21.72 o 
  13   1   6     1749.19     1782.50    102.43 o 
  14   1   6       12.25       49.95     44.48 o 
  15   1   6      815.96      976.45    100.97 o 
   0   2   6    13253.38    13487.96    103.51 o 
   1   2   6    13066.43    13609.48     80.35 o 
   2   2   6      333.59      292.65     10.23 o 
   3   2   6      826.66      749.36     17.45 o 
   4   2   6      248.07      251.45     17.10 o 
   5   2   6     1476.96     1555.99     33.34 o 
   6   2   6     2012.60     2241.96     43.54 o 
   7   2   6        0.35        7.34      6.24 o 
   8   2   6       61.73       55.31     11.32 o 
   9   2   6       57.40       27.52     16.75 o 
  10   2   6     1133.03     1155.85     70.25 o 
  11   2   6       27.38       12.70     23.21 o 
  12   2   6     1107.65     1060.29     61.55 o 
  13   2   6        0.55       35.36     23.13 o 
  14   2   6       79.61       86.66     26.29 o 
  15   2   6        0.43       -6.10     67.58 o 
   1   3   6    29311.76    28109.54    269.03 o 
   2   3   6     7868.31     8188.66     74.06 o 
   3   3   6     2151.89     2198.52     26.59 o 
   4   3   6      416.32      421.35     15.54 o 
   5   3   6     2451.71     2636.65     42.17 o 
   6   3   6     9993.95    10493.45     93.27 o 
   7   3   6      266.16      208.03     14.18 o 
   8   3   6     1746.14     1941.28     50.07 o 
   9   3   6     4507.91     4396.76     80.72 o 
  10   3   6      153.03       54.18     47.89 o 
  11   3   6     3624.34     3604.68    102.07 o 
  12   3   6      196.38      181.61     26.00 o 
  13   3   6       21.99       17.87     18.22 o 
  14   3   6     1141.66     1579.76    130.39 o 
  15   3   6     1101.15     1218.41    120.11 o 
   0   4   6     1936.49     2388.70     45.54 o 
   1   4   6     3888.57     4011.88     57.93 o 
   2   4   6     1327.33     1145.25     29.40 o 
   3   4   6     4037.62     3993.70     42.99 o 
   4   4   6     3650.49     3458.37     52.09 o 
   5   4   6      347.39      332.82     15.47 o 
   6   4   6      807.59      860.97     23.94 o 
   7   4   6        9.66        2.65      4.17 o 
   8   4   6     1092.50     1042.70     33.83 o 
   9   4   6      196.72      145.12     14.64 o 
  10   4   6      611.10      578.69     31.19 o 
  11   4   6       11.03       -3.38     15.51 o 
  12   4   6      213.97      204.21     46.54 o 
  13   4   6      133.02      132.89     40.98 o 
  14   4   6       89.25       94.41     37.89 o 
   1   5   6      900.71      693.06     22.46 o 
   2   5   6     2393.86     2557.29     64.87 o 
   3   5   6     4959.96     4396.78     54.78 o 
   4   5   6     3271.72     3827.25     55.11 o 
   5   5   6       74.04       18.59      7.52 o 
   6   5   6      614.62      630.91     28.11 o 
   7   5   6      429.92      417.78     25.87 o 
   8   5   6     2736.02     3043.27     79.93 o 
   9   5   6        4.01       20.28     12.21 o 
  10   5   6      825.59      935.01     49.86 o 
  11   5   6      706.87      683.10    119.26 o 
  12   5   6      340.54      314.13     58.56 o 
  13   5   6      459.67      476.69     72.48 o 
  14   5   6       39.08      142.77     49.47 o 
   0   6   6      926.35     1038.88     48.38 o 
   1   6   6       60.67      109.09     15.73 o 
   2   6   6      599.13      567.46     25.97 o 
   3   6   6       33.07       83.65     11.14 o 
   4   6   6     1805.55     2057.15     43.42 o 
   5   6   6     1003.97      981.87     31.90 o 
   6   6   6       72.90      101.93     14.95 o 
   7   6   6     1305.92     1348.29     45.86 o 
   8   6   6      998.24     1024.80     61.82 o 
   9   6   6       93.41      109.82     17.38 o 
  10   6   6      183.21      152.07     28.91 o 
  11   6   6       28.36       34.44     26.65 o 
  12   6   6      325.91      401.42     67.06 o 
  13   6   6      622.26      715.28     90.51 o 
  14   6   6      199.26      309.44    100.42 o 
   1   7   6     7475.86     7159.85    103.25 o 
   2   7   6     1020.50      791.85     33.33 o 
   3   7   6     2839.56     2620.47     54.27 o 
   4   7   6     3625.56     3692.90     83.29 o 
   5   7   6     1059.26     1169.26     42.69 o 
   6   7   6      238.52      234.65     25.71 o 
   7   7   6      136.48       95.45     17.15 o 
   8   7   6      866.27      882.94     41.45 o 
   9   7   6       82.25      103.89     15.46 o 
  10   7   6      163.14      184.91     65.48 o 
  11   7   6      512.87      592.67     77.80 o 
  12   7   6       22.72       47.85     27.83 o 
  13   7   6      863.41     1034.72    108.22 o 
  14   7   6       12.90      -41.74     41.74 o 
   0   8   6      185.75      254.72     39.26 o 
   1   8   6     1036.45     1126.37     45.01 o 
   2   8   6     2605.45     2624.97     66.00 o 
   3   8   6     2402.10     2548.69     99.26 o 
   4   8   6     5492.14     5166.62    109.05 o 
   5   8   6       61.93       66.80     14.00 o 
   6   8   6      225.75      161.81     28.13 o 
   7   8   6     1497.41     1461.11     67.48 o 
   8   8   6       56.61       67.83     19.11 o 
   9   8   6      168.41      177.80     29.48 o 
  10   8   6     1096.47     1311.52    111.79 o 
  11   8   6     1870.11     1887.17    136.57 o 
  12   8   6      231.80      152.72     44.78 o 
  13   8   6      406.00      361.07     66.88 o 
   1   9   6     3299.65     3361.38    110.59 o 
   2   9   6     2826.96     3009.62     77.53 o 
   3   9   6        4.34       15.15     11.28 o 
   4   9   6     1969.66     1973.42     57.59 o 
   5   9   6      268.94      256.43     20.32 o 
   6   9   6       33.31       42.32     10.45 o 
   7   9   6        0.15      -13.01     13.01 o 
   8   9   6     4005.68     4192.99    122.56 o 
   9   9   6        0.52      -14.88     23.21 o 
  10   9   6        8.46       31.04     36.87 o 
  11   9   6      392.76      311.47     65.95 o 
  12   9   6      180.39      220.42     56.65 o 
  13   9   6       13.06      -10.08     29.80 o 
   0  10   6      101.35      169.71     27.47 o 
   1  10   6      643.45      578.31     48.13 o 
   2  10   6        7.11       14.10     10.61 o 
   3  10   6      399.89      360.03     26.63 o 
   4  10   6       23.44       24.75     11.09 o 
   5  10   6      207.88      177.80     17.93 o 
   6  10   6       43.59       19.87     13.16 o 
   7  10   6      564.80      628.51     72.69 o 
   8  10   6      886.67      763.23     82.05 o 
   9  10   6     1902.53     1819.45    216.63 o 
  10  10   6       91.98       78.78     45.52 o 
  11  10   6       18.76        1.29     26.54 o 
  12  10   6       18.99       -8.88    103.14 o 
   1  11   6      594.99      590.74     40.93 o 
   2  11   6      438.19      425.91     33.66 o 
   3  11   6     3459.75     3550.66     84.16 o 
   4  11   6      309.95      273.89     31.27 o 
   5  11   6      267.11      322.89     34.47 o 
   6  11   6        6.08       -3.97      7.92 o 
   7  11   6      466.25      412.35     60.93 o 
   8  11   6      550.56      591.91    100.48 o 
   9  11   6     1379.29     1258.31    114.43 o 
  10  11   6        5.72       42.91     30.16 o 
  11  11   6       68.92       87.97     36.59 o 
   0  12   6    14782.80    15896.08    273.98 o 
   1  12   6     3719.76     4002.29    106.57 o 
   2  12   6      158.07      148.39     22.14 o 
   3  12   6        4.14        9.69     15.05 o 
   4  12   6      231.20      273.53     24.54 o 
   5  12   6      217.67      244.65     29.85 o 
   6  12   6      634.62      621.94     72.15 o 
   7  12   6       74.97       83.78     27.51 o 
   8  12   6      799.28      857.56     91.80 o 
   9  12   6        8.73       12.54     29.05 o 
  10  12   6      266.37      365.71    125.93 o 
  11  12   6      129.99      112.56     65.00 o 
   1  13   6     1043.32     1066.77     72.26 o 
   2  13   6        8.22       11.86      9.64 o 
   3  13   6      117.75       94.23     16.86 o 
   4  13   6     2268.68     2221.18     59.29 o 
   5  13   6       32.79       30.68     12.71 o 
   6  13   6      341.10      272.28     49.21 o 
   7  13   6      104.73      163.38     44.53 o 
   8  13   6      559.40      686.09     84.34 o 
   9  13   6       64.46       61.32     34.49 o 
  10  13   6       63.95       92.46    114.74 o 
   0  14   6      108.08       95.24     26.63 o 
   1  14   6      369.67      303.41     27.05 o 
   2  14   6       89.15       78.12     16.07 o 
   3  14   6      120.83      115.81     24.68 o 
   4  14   6       79.61       78.26     20.42 o 
   5  14   6     1107.71     1096.15     97.02 o 
   6  14   6      292.49      202.70     46.85 o 
   7  14   6        7.62       36.71     55.30 o 
   8  14   6        6.96       10.59     34.70 o 
   9  14   6     1904.14     1974.92    148.02 o 
   1  15   6      260.99      292.99     33.39 o 
   2  15   6      214.09      175.30     36.29 o 
   3  15   6      979.80     1025.54     68.80 o 
   4  15   6      535.99      546.41    137.17 o 
   5  15   6      707.79      683.79     78.22 o 
   6  15   6       31.29      -11.73     28.21 o 
   7  15   6      223.79      373.35     62.28 o 
   0  16   6     5143.43     4963.15    203.97 o 
   1  16   6       11.38       23.88     24.33 o 
   2  16   6        0.85       -2.74     17.44 o 
   3  16   6       31.09       79.58     31.38 o 
   4  16   6      187.96      172.36     41.43 o 
   5  16   6      706.07      683.93    103.83 o 
   6  16   6       35.54       10.36     27.78 o 
   1  17   6      199.53      139.99     38.02 o 
   2  17   6       88.12       29.52     64.68 o 
   3  17   6      188.61      223.93     52.27 o 
   1   1   7     7124.53     6780.72     75.69 o 
   2   1   7     2071.12     2090.01     39.29 o 
   3   1   7     1090.49     1195.82     27.23 o 
   4   1   7    10139.40     9779.42     90.40 o 
   5   1   7     2165.90     2274.87     47.58 o 
   6   1   7       70.68       32.42      8.63 o 
   7   1   7     1911.85     1906.87     54.37 o 
   8   1   7     9625.86     9878.75    143.45 o 
   9   1   7       69.31       40.74     13.94 o 
  10   1   7     1542.88     1430.43     79.24 o 
  11   1   7      148.18      197.29     43.58 o 
  12   1   7     1657.14     1800.19    133.05 o 
  13   1   7       19.04       -1.48     17.66 o 
  14   1   7     2940.13     3241.37    172.92 o 
  15   1   7       36.85       29.77     56.81 o 
   0   2   7     1140.68     1058.02     31.57 o 
   1   2   7     1635.97     1680.19     33.57 o 
   2   2   7     5658.38     5392.99     46.34 o 
   3   2   7     4764.77     5216.06     50.26 o 
   4   2   7     1513.29     1663.85     38.14 o 
   5   2   7      836.83      896.69     27.14 o 
   6   2   7     2259.62     2253.51     46.26 o 
   7   2   7      698.64      582.49     24.47 o 
   8   2   7      211.42      160.28     15.94 o 
   9   2   7        9.04        7.14     11.36 o 
  10   2   7        5.31       12.83     12.67 o 
  11   2   7     2596.01     2565.57     78.19 o 
  12   2   7      438.45      413.72     39.01 o 
  13   2   7      375.92      352.69     47.88 o 
  14   2   7        6.43        2.04     24.12 o 
  15   2   7      500.88      504.08     74.55 o 
   1   3   7      378.26      335.69     14.45 o 
   2   3   7      261.89      268.64     13.88 o 
   3   3   7     5317.32     5365.55     58.45 o 
   4   3   7    11052.88    11189.81     81.04 o 
   5   3   7      870.51     1002.56     26.97 o 
   6   3   7     1286.87     1094.31     30.95 o 
   7   3   7     1010.06      915.74     30.69 o 
   8   3   7      405.68      365.90     22.27 o 
   9   3   7       40.16       33.23      8.91 o 
  10   3   7     1109.98      973.28     44.12 o 
  11   3   7      535.28      543.63     39.97 o 
  12   3   7     1218.71     1270.28     64.09 o 
  13   3   7       66.09       61.06     26.49 o 
  14   3   7      414.68      565.00     80.00 o 
  15   3   7       15.11       34.81     53.72 o 
   0   4   7     2785.71     2948.69     50.05 o 
   1   4   7      441.86      458.22     20.03 o 
   2   4   7     3577.10     3733.18     54.95 o 
   3   4   7     6910.33     6953.47    110.75 o 
   4   4   7      659.54      676.24     20.50 o 
   5   4   7      259.96      306.74     14.37 o 
   6   4   7      223.90      205.93     14.57 o 
   7   4   7     1784.22     1872.34     40.15 o 
   8   4   7       12.69       13.31      6.54 o 
   9   4   7      278.87      294.74     20.36 o 
  10   4   7        4.74       11.51     10.77 o 
  11   4   7     1490.97     1396.02     58.43 o 
  12   4   7      111.70      118.50     43.17 o 
  13   4   7       96.54       41.21     68.42 o 
  14   4   7      338.83      348.46     59.41 o 
   1   5   7     1486.10     1435.10     41.73 o 
   2   5   7     5286.67     5126.16     68.62 o 
   3   5   7     7508.24     7641.31     81.86 o 
   4   5   7     7325.32     7056.87     63.18 o 
   5   5   7     7697.39     8168.84    107.99 o 
   6   5   7     2669.65     2487.44     56.24 o 
   7   5   7      767.91      803.21     36.67 o 
   8   5   7     9734.52     9613.67    144.57 o 
   9   5   7      443.22      427.05     32.94 o 
  10   5   7     1277.86     1397.43     62.06 o 
  11   5   7      191.40      163.09     41.07 o 
  12   5   7     2160.91     2201.81    145.54 o 
  13   5   7      920.73      854.71     95.63 o 
  14   5   7     1340.54     1651.09    137.96 o 
   0   6   7     1249.49     1532.86     57.03 o 
   1   6   7     1751.66     1993.29     39.49 o 
   2   6   7      141.98      105.16     18.78 o 
   3   6   7       63.86       48.35     10.57 o 
   4   6   7      809.60      863.35     22.66 o 
   5   6   7     1267.45     1206.67     36.03 o 
   6   6   7      669.25      611.17     30.37 o 
   7   6   7     1193.55     1173.71     43.70 o 
   8   6   7      752.50      738.94     40.31 o 
   9   6   7      941.48      950.70     46.95 o 
  10   6   7     1824.76     1833.57    123.99 o 
  11   6   7      896.48      921.60     92.80 o 
  12   6   7       58.41       31.78     55.74 o 
  13   6   7      191.07      171.29     46.57 o 
  14   6   7       48.56       33.01     49.58 o 
   1   7   7      166.86      150.68     15.48 o 
   2   7   7       83.64       84.87      9.99 o 
   3   7   7     5669.62     5529.73     94.39 o 
   4   7   7      535.87      466.88     35.07 o 
   5   7   7     2667.45     2758.32    111.75 o 
   6   7   7      507.99      532.43     30.32 o 
   7   7   7      243.75      269.75     23.99 o 
   8   7   7      188.70      199.10     21.37 o 
   9   7   7     1779.88     1675.44     60.89 o 
  10   7   7     1596.63     1620.64    119.94 o 
  11   7   7      300.90      276.42     81.00 o 
  12   7   7      902.14     1014.86    104.45 o 
  13   7   7      704.38      708.93     92.43 o 
   0   8   7     5310.71     5786.78    130.03 o 
   1   8   7      777.61      814.32     36.53 o 
   2   8   7       82.54       52.58     10.39 o 
   3   8   7      290.20      295.48     19.92 o 
   4   8   7     1281.58     1227.74     31.78 o 
   5   8   7       46.53       38.96     17.67 o 
   6   8   7      354.58      335.90     33.95 o 
   7   8   7      498.17      563.15     41.96 o 
   8   8   7     1139.88     1131.80     64.03 o 
   9   8   7      423.06      427.47     63.51 o 
  10   8   7       32.90       62.84     37.15 o 
  11   8   7      210.86      246.45     51.96 o 
  12   8   7      434.19      417.06     69.21 o 
  13   8   7        0.28       12.74     32.90 o 
   1   9   7      343.85      292.42     30.50 o 
   2   9   7      542.22      518.23     30.74 o 
   3   9   7      177.27      156.84     16.01 o 
   4   9   7     2534.83     2302.07     44.99 o 
   5   9   7      543.04      524.01     31.60 o 
   6   9   7     3560.11     3398.16     72.05 o 
   7   9   7      335.72      350.39     32.47 o 
   8   9   7     3566.60     3313.37    165.39 o 
   9   9   7      631.54      693.47     81.78 o 
  10   9   7     1939.26     2028.40    278.14 o 
  11   9   7      196.83      199.77     44.78 o 
  12   9   7      801.23     1096.37    111.34 o 
  13   9   7      731.42      840.90    103.66 o 
   0  10   7      328.06      294.00     34.79 o 
   1  10   7       57.82       52.03     18.09 o 
   2  10   7      118.93      129.60     18.25 o 
   3  10   7       21.42       15.28      9.54 o 
   4  10   7       11.25       10.55      6.94 o 
   5  10   7      576.66      560.20     29.00 o 
   6  10   7      464.66      532.04     29.23 o 
   7  10   7     2059.17     2145.16    130.53 o 
   8  10   7       12.28       22.54     36.98 o 
   9  10   7      534.88      718.84     85.06 o 
  10  10   7      844.75      934.02     99.44 o 
  11  10   7        0.30        4.40     72.83 o 
  12  10   7       78.30       83.50     39.78 o 
   1  11   7     2693.62     2716.96     81.92 o 
   2  11   7       73.29       69.58     19.33 o 
   3  11   7      391.00      398.28     27.77 o 
   4  11   7     1338.95     1293.48     33.29 o 
   5  11   7     3917.66     4080.37     78.47 o 
   6  11   7      111.46      108.26     19.09 o 
   7  11   7      143.44      138.44     38.97 o 
   8  11   7       10.27       15.08     28.45 o 
   9  11   7      938.21     1098.12    104.85 o 
  10  11   7      623.32      809.80    117.44 o 
  11  11   7      293.90      199.42     76.49 o 
   0  12   7     3178.34     3423.81    125.98 o 
   1  12   7     1452.91     1655.74     67.14 o 
   2  12   7      792.80      818.25     74.12 o 
   3  12   7      958.76     1033.09     45.66 o 
   4  12   7     2109.51     2165.88     63.51 o 
   5  12   7     1057.99     1054.09     42.70 o 
   6  12   7       51.03       21.43     24.44 o 
   7  12   7      645.66      640.97     79.38 o 
   8  12   7      191.98      260.84     53.47 o 
   9  12   7      912.55      858.46     95.39 o 
  10  12   7       31.77       29.67     26.97 o 
  11  12   7      808.76      880.11    103.12 o 
   1  13   7      692.87      698.77     41.64 o 
   2  13   7      222.12      231.25     24.07 o 
   3  13   7      360.27      371.33     29.06 o 
   4  13   7      447.32      464.40     62.89 o 
   5  13   7        0.95       -6.22     11.85 o 
   6  13   7      266.20      361.68    174.47 o 
   7  13   7      130.39      103.65     43.18 o 
   8  13   7     2378.50     2629.73    161.49 o 
   9  13   7      104.32      134.31     44.02 o 
  10  13   7      458.62      496.55    152.52 o 
   0  14   7      348.50      537.46    133.37 o 
   1  14   7      222.58      175.22     28.12 o 
   2  14   7       35.03       42.59     14.83 o 
   3  14   7      324.67      319.41     46.36 o 
   4  14   7      271.02      282.73     35.64 o 
   5  14   7       24.18       31.32     25.20 o 
   6  14   7       22.29       29.24     27.24 o 
   7  14   7     1047.84      997.87     99.88 o 
   8  14   7        0.30      -13.40     52.00 o 
   9  14   7      172.31      145.90     42.67 o 
   1  15   7      534.24      531.27     43.58 o 
   2  15   7        2.11      -14.96     14.96 o 
   3  15   7      712.94      718.34     88.48 o 
   4  15   7        3.38      -11.49     45.66 o 
   5  15   7       40.21       27.75     23.44 o 
   6  15   7        5.90       14.28     33.95 o 
   7  15   7      380.99      403.81     78.23 o 
   0  16   7     8155.40     7645.34    255.51 o 
   1  16   7     1418.01     1261.05     85.65 o 
   2  16   7      424.21      405.64     49.34 o 
   3  16   7       15.41       20.26     31.14 o 
   4  16   7      525.05      565.74    106.45 o 
   5  16   7       27.79       42.79     50.27 o 
   6  16   7      147.67       77.37     34.30 o 
   1  17   7      797.98      735.54     68.40 o 
   2  17   7        2.83        7.86     24.74 o 
   3  17   7      347.14      255.07     54.39 o 
   0   0   8    25080.88    24771.09    306.22 o 
   1   0   8    12018.82    11792.00    154.18 o 
   2   0   8    15499.65    14898.74    179.70 o 
   3   0   8       17.73       65.35     11.88 o 
   4   0   8      415.80      556.33     91.49 o 
   5   0   8       39.60       38.32     27.30 o 
   6   0   8       40.23       66.69     13.68 o 
   7   0   8     1590.00     1596.04    132.71 o 
   8   0   8     2207.83     2128.98    148.53 o 
   9   0   8       19.51       10.60     21.67 o 
  10   0   8       98.76       45.43     29.50 o 
  11   0   8      440.33      441.73     77.67 o 
  12   0   8        8.24       26.16     32.38 o 
  13   0   8      468.75      438.10     61.80 o 
  14   0   8      146.50      159.13     64.64 o 
  15   0   8      105.23      101.39     51.36 o 
   1   1   8    13763.57    13520.09    180.46 o 
   2   1   8      109.13      134.04     10.86 o 
   3   1   8    13529.93    13148.28    107.17 o 
   4   1   8      149.13      196.06     15.12 o 
   5   1   8    15157.49    15188.85    125.26 o 
   6   1   8     3891.14     4344.03     72.17 o 
   7   1   8     3486.43     3224.22     64.43 o 
   8   1   8     2228.95     2219.67     61.10 o 
   9   1   8     3460.37     3470.46     87.17 o 
  10   1   8      147.40      207.72     31.51 o 
  11   1   8     1243.96     1358.95     67.82 o 
  12   1   8      553.04      519.75     60.42 o 
  13   1   8       18.15       -4.10     17.86 o 
  14   1   8       25.29       51.66     33.00 o 
  15   1   8      331.65      384.81    107.15 o 
   0   2   8     1734.77     1803.09     61.38 o 
   1   2   8     6397.77     6415.14     96.84 o 
   2   2   8      201.58      272.70     24.29 o 
   3   2   8     3299.15     3608.37     43.45 o 
   4   2   8     8975.04     9500.43     89.37 o 
   5   2   8       21.57       32.79      7.69 o 
   6   2   8       42.44       73.15      9.51 o 
   7   2   8      149.64      167.23     14.13 o 
   8   2   8     1179.23     1171.86     46.57 o 
   9   2   8     1133.92     1016.63     46.00 o 
  10   2   8     1235.39     1117.56     56.73 o 
  11   2   8      128.80      130.78     18.88 o 
  12   2   8       86.73       60.30     19.87 o 
  13   2   8      242.35      260.72     41.46 o 
  14   2   8      187.05      167.37     42.84 o 
  15   2   8      240.98      301.08     58.04 o 
   1   3   8    16916.00    15810.62    147.38 o 
   2   3   8      269.93      301.79     13.69 o 
   3   3   8    17786.84    16977.19     87.95 o 
   4   3   8      976.20     1146.81     23.42 o 
   5   3   8    24852.43    25929.89    139.82 o 
   6   3   8     4145.41     4516.80     63.53 o 
   7   3   8      321.28      271.05     16.72 o 
   8   3   8     2156.32     2167.12     54.03 o 
   9   3   8       84.80       63.47     13.09 o 
  10   3   8       76.14       39.57     17.15 o 
  11   3   8        2.32       -6.54     10.99 o 
  12   3   8        2.10      -11.75     14.40 o 
  13   3   8     1755.35     1785.40    104.37 o 
  14   3   8      408.42      434.19     54.11 o 
   0   4   8     6460.06     6557.02     76.17 o 
   1   4   8     2678.82     2713.17     44.68 o 
   2   4   8      953.21      785.21     25.00 o 
   3   4   8       62.95       62.68     11.54 o 
   4   4   8     5119.65     5387.78     58.82 o 
   5   4   8      395.17      392.99     17.09 o 
   6   4   8       51.54       79.69      8.80 o 
   7   4   8        8.00        8.17      5.50 o 
   8   4   8        6.89       10.19      6.85 o 
   9   4   8       41.00       32.18      9.50 o 
  10   4   8       72.66       35.25     12.26 o 
  11   4   8      187.29      175.24     21.64 o 
  12   4   8        8.04       49.73     28.66 o 
  13   4   8      546.02      606.82     80.93 o 
  14   4   8       27.45      184.90     51.37 o 
   1   5   8    12563.92    12398.37    146.76 o 
   2   5   8      629.20      591.51     22.85 o 
   3   5   8      997.03      891.70     29.68 o 
   4   5   8      485.16      403.69     15.96 o 
   5   5   8      763.66      835.20     30.83 o 
   6   5   8      975.19      961.80     35.71 o 
   7   5   8     4677.01     4809.50     90.04 o 
   8   5   8     2754.69     2568.21     77.51 o 
   9   5   8       11.28       14.38      4.44 o 
  10   5   8     1505.46     1320.52     54.69 o 
  11   5   8      532.42      472.84     68.32 o 
  12   5   8        0.96      -26.59     27.83 o 
  13   5   8       66.36       51.72     30.22 o 
  14   5   8        0.95       -4.59     31.91 o 
   0   6   8      955.57      809.46     79.52 o 
   1   6   8        0.20       14.94      5.95 o 
   2   6   8      519.26      569.92     27.35 o 
   3   6   8     2559.40     2715.28     53.35 o 
   4   6   8     1173.55     1189.46     26.31 o 
   5   6   8      729.50      714.13     28.09 o 
   6   6   8      327.06      333.82     23.19 o 
   7   6   8      439.89      495.38     32.30 o 
   8   6   8     1466.73     1442.70     56.57 o 
   9   6   8       94.57       60.95     15.00 o 
  10   6   8      216.44      130.82     31.69 o 
  11   6   8     1213.55     1286.44    109.95 o 
  12   6   8      272.25      225.24     53.29 o 
  13   6   8      404.03      493.01     75.49 o 
  14   6   8      841.99      782.18    118.98 o 
   1   7   8    20487.54    20546.21    147.16 o 
   2   7   8      597.79      698.87     39.47 o 
   3   7   8     5128.71     4856.56     81.76 o 
   4   7   8     3590.84     3587.03     88.47 o 
   5   7   8     5712.67     5735.91     77.46 o 
   6   7   8     1147.71     1079.60     55.60 o 
   7   7   8      295.55      263.92     23.61 o 
   8   7   8        5.98       18.54      9.21 o 
   9   7   8     1638.64     1577.27     60.79 o 
  10   7   8       16.90       20.02     27.37 o 
  11   7   8      111.37       51.09     45.78 o 
  12   7   8      336.51      298.24     60.14 o 
  13   7   8      617.07      631.31    106.73 o 
   0   8   8     1619.43     1532.49     65.35 o 
   1   8   8      125.28      121.31     13.60 o 
   2   8   8      126.62      147.80     13.59 o 
   3   8   8     2500.68     2414.99     67.12 o 
   4   8   8      201.85      180.95     16.70 o 
   5   8   8     1239.32     1267.66     37.16 o 
   6   8   8     1099.61     1059.03     62.60 o 
   7   8   8     1173.62     1253.74     66.23 o 
   8   8   8      623.22      561.53     44.53 o 
   9   8   8        4.51       49.79     28.04 o 
  10   8   8     2211.17     2387.93    149.84 o 
  11   8   8      340.41      363.48     63.88 o 
  12   8   8        1.67       -5.81     32.16 o 
  13   8   8       27.99       48.95     27.46 o 
   1   9   8        4.24       -3.00      7.28 o 
   2   9   8     1230.34     1442.84     74.15 o 
   3   9   8     5160.63     5112.17    121.93 o 
   4   9   8     1656.84     1827.62     75.68 o 
   5   9   8     2109.93     2048.20     77.98 o 
   6   9   8        5.30        5.05     12.43 o 
   7   9   8      600.15      671.90     43.16 o 
   8   9   8     2744.27     2655.46    147.96 o 
   9   9   8       56.81       74.91     44.39 o 
  10   9   8       88.82      137.08     60.97 o 
  11   9   8      138.15       71.24     31.26 o 
  12   9   8      245.23      217.76    144.26 o 
   0  10   8      784.61      647.49     48.44 o 
   1  10   8       32.22       29.43      9.86 o 
   2  10   8       27.69       29.24     11.37 o 
   3  10   8      137.74      156.39     16.57 o 
   4  10   8       13.71       13.68      3.65 o 
   5  10   8     2388.13     2231.70     49.32 o 
   6  10   8      703.19      645.88     29.70 o 
   7  10   8        4.40       -5.99     21.30 o 
   8  10   8       98.35      134.90     40.33 o 
   9  10   8     1823.70     2055.40    139.14 o 
  10  10   8       58.16       -7.98     25.58 o 
  11  10   8     1181.09     1331.21    120.51 o 
  12  10   8      474.31      518.31     79.34 o 
   1  11   8     2607.04     2714.74     72.92 o 
   2  11   8      597.63      550.29     34.49 o 
   3  11   8     2136.61     2204.69     58.37 o 
   4  11   8      227.78      218.60     12.08 o 
   5  11   8      175.35      148.45     18.34 o 
   6  11   8        4.62       12.05     17.24 o 
   7  11   8     1202.08     1279.85    105.15 o 
   8  11   8      113.55      107.53     47.13 o 
   9  11   8      229.75      437.38     69.33 o 
  10  11   8     1928.22     2091.78    149.40 o 
  11  11   8        0.05      -48.90     48.90 o 
   0  12   8     2197.51     2357.71    104.04 o 
   1  12   8      183.01      196.38     22.12 o 
   2  12   8        5.36        6.12     10.65 o 
   3  12   8       77.40       82.01     19.08 o 
   4  12   8      444.60      413.33     25.73 o 
   5  12   8      588.99      590.59     46.67 o 
   6  12   8        0.15       15.66     13.93 o 
   7  12   8       18.76       -2.76     29.00 o 
   8  12   8        1.81       -3.86     24.68 o 
   9  12   8       34.18        7.48     24.58 o 
  10  12   8       54.11      -18.40     66.66 o 
   1  13   8      181.49      163.07     21.24 o 
   2  13   8        4.41       -9.91      9.91 o 
   3  13   8      762.73      806.82     57.26 o 
   4  13   8      297.98      306.11     50.88 o 
   5  13   8      466.76      442.97     46.10 o 
   6  13   8      141.20       69.49     53.00 o 
   7  13   8      659.10      660.89     81.98 o 
   8  13   8     1153.27     1158.01    107.64 o 
   9  13   8      244.53      329.91     66.12 o 
  10  13   8      215.14      202.00     50.08 o 
   0  14   8        0.20      -17.93     26.60 o 
   1  14   8       17.98        9.56     14.49 o 
   2  14   8      691.24      666.63     48.16 o 
   3  14   8       70.84       16.55     20.44 o 
   4  14   8      337.57      409.03     72.77 o 
   5  14   8      699.15      769.58     80.97 o 
   6  14   8      743.91      863.39    149.12 o 
   7  14   8     1633.46     1697.69    128.62 o 
   8  14   8       88.33       83.71     46.85 o 
   9  14   8     1345.62     1351.98    121.98 o 
   1  15   8       29.58       -3.69     21.34 o 
   2  15   8      325.17      335.05     35.69 o 
   3  15   8      687.86      765.96     64.18 o 
   4  15   8       74.79       47.49     25.66 o 
   5  15   8      146.90       43.47     22.74 o 
   6  15   8      146.08       95.53     34.27 o 
   7  15   8      510.81      498.04     80.27 o 
   0  16   8     1610.47     1632.05    211.21 o 
   1  16   8     1211.61     1075.33     79.05 o 
   2  16   8       21.58       22.55     20.78 o 
   3  16   8      243.32      193.20     71.47 o 
   4  16   8        5.32      -24.74     30.04 o 
   5  16   8      253.22      346.69     58.08 o 
   1  17   8        2.89      -15.97     21.52 o 
   2  17   8       42.72       46.95     30.88 o 
   3  17   8       81.45       20.01     75.55 o 
   1   1   9        0.73       37.80     25.56 o 
   2   1   9     3860.58     3456.66     55.78 o 
   3   1   9    18352.74    18739.57    133.99 o 
   4   1   9    18995.95    19067.03    146.71 o 
   5   1   9     1403.41     1363.03     42.19 o 
   6   1   9       63.31       18.13      6.38 o 
   7   1   9        6.82        5.30      8.31 o 
   8   1   9     8944.01     8715.24    130.64 o 
   9   1   9      559.40      589.19     36.95 o 
  10   1   9     8175.22     7801.18    134.28 o 
  11   1   9      778.39      778.60     58.24 o 
  12   1   9     1227.00     1195.37     74.20 o 
  13   1   9      970.92      962.42     61.38 o 
  14   1   9     1887.17     2149.23    148.07 o 
  15   1   9      221.55      180.02     46.48 o 
   0   2   9      979.48     1082.69     50.16 o 
   1   2   9      371.23      291.57     16.06 o 
   2   2   9    13558.75    13165.14     99.17 o 
   3   2   9     2556.27     2869.65     42.85 o 
   4   2   9     8611.42     9317.87     86.35 o 
   5   2   9       43.95       37.02      8.45 o 
   6   2   9     3790.87     3914.15     62.97 o 
   7   2   9     1801.09     1754.61     45.27 o 
   8   2   9     1945.72     1891.61     59.20 o 
   9   2   9      355.08      415.54     30.12 o 
  10   2   9     2997.07     2814.95     90.23 o 
  11   2   9      156.64      196.85     27.78 o 
  12   2   9      490.46      381.16     37.81 o 
  13   2   9        2.07      -10.29     20.04 o 
  14   2   9     1150.63     1172.51    145.13 o 
   1   3   9    10656.07    10652.39     99.28 o 
   2   3   9     2218.43     2120.47     37.30 o 
   3   3   9     2577.45     2610.22     36.44 o 
   4   3   9       50.62       22.48      6.51 o 
   5   3   9       97.99       76.34     11.33 o 
   6   3   9     2340.87     2392.05     47.46 o 
   7   3   9        0.47       -5.55      7.17 o 
   8   3   9     3044.13     3121.72     72.80 o 
   9   3   9     6302.53     5755.31    136.87 o 
  10   3   9     1183.07     1332.24     60.20 o 
  11   3   9      626.83      545.17     40.33 o 
  12   3   9     1237.32     1306.68     64.59 o 
  13   3   9      837.43      793.38     69.64 o 
  14   3   9      594.99      718.02     69.50 o 
   0   4   9     8107.24     7396.53    100.93 o 
   1   4   9      855.54      816.05     25.40 o 
   2   4   9     4808.66     4451.38     61.27 o 
   3   4   9      166.32      201.32     14.04 o 
   4   4   9       31.02       68.08      6.83 o 
   5   4   9      133.63      179.14     13.14 o 
   6   4   9      283.05      344.34     16.74 o 
   7   4   9     1706.78     1655.93     41.91 o 
   8   4   9     2697.91     2630.86     56.58 o 
   9   4   9      146.77       60.38     29.70 o 
  10   4   9     4100.13     3888.13     85.33 o 
  11   4   9      128.87      116.87     18.06 o 
  12   4   9       12.80       77.56     38.14 o 
  13   4   9      102.53       23.53     24.40 o 
  14   4   9      225.76      263.48     61.34 o 
   1   5   9     1175.51     1178.64     31.94 o 
   2   5   9      782.64      672.52     30.92 o 
   3   5   9      858.97      607.92     28.16 o 
   4   5   9    13951.38    14333.86    205.31 o 
   5   5   9     1197.42     1249.02     38.01 o 
   6   5   9      470.84      411.36     25.59 o 
   7   5   9     1367.84     1342.55     36.09 o 
   8   5   9    12932.99    12606.25    138.30 o 
   9   5   9       90.51       85.40     14.02 o 
  10   5   9     3031.60     2767.61     74.09 o 
  11   5   9      508.22      559.23     72.46 o 
  12   5   9     1654.16     1766.67    131.14 o 
  13   5   9      327.66      533.05     76.10 o 
  14   5   9     1996.89     2166.10    158.87 o 
   0   6   9      971.18     1049.16     45.17 o 
   1   6   9       25.67        9.18      6.56 o 
   2   6   9     1121.31     1084.16     35.84 o 
   3   6   9     4235.90     4839.19     73.89 o 
   4   6   9     1674.21     1720.82     44.02 o 
   5   6   9      201.41      202.59     15.42 o 
   6   6   9      437.21      470.52     27.43 o 
   7   6   9     1610.08     1695.22     70.53 o 
   8   6   9      216.02      227.13     24.34 o 
   9   6   9     1016.02      960.92     49.64 o 
  10   6   9      111.03       32.62     26.48 o 
  11   6   9       17.00        8.42     29.71 o 
  12   6   9      624.90      656.40    150.50 o 
  13   6   9      125.71      183.00     46.79 o 
  14   6   9        8.98      -37.23     37.23 o 
   1   7   9      446.56      467.15     32.50 o 
   2   7   9       52.25       53.80     10.07 o 
   3   7   9      225.20      253.01     25.13 o 
   4   7   9      696.51      739.71     32.72 o 
   5   7   9        5.28       11.98      7.76 o 
   6   7   9     3055.72     3283.62     73.38 o 
   7   7   9     1996.98     2134.36     64.99 o 
   8   7   9      761.24      815.89     43.11 o 
   9   7   9     5489.76     5464.50    136.34 o 
  10   7   9      171.27      216.38     48.94 o 
  11   7   9      265.13      233.89     74.01 o 
  12   7   9      522.23      622.90     85.78 o 
  13   7   9       55.23       26.43     65.12 o 
   0   8   9     3724.81     3894.74    100.79 o 
   1   8   9     1136.78     1194.01     43.55 o 
   2   8   9      530.66      376.84     43.25 o 
   3   8   9        9.79       11.86      7.17 o 
   4   8   9     2904.18     2923.19     66.54 o 
   5   8   9      515.81      534.21     52.63 o 
   6   8   9      393.19      410.11     24.55 o 
   7   8   9      203.28      209.66     24.97 o 
   8   8   9     1010.03     1050.22     47.85 o 
   9   8   9      706.36      632.20    120.82 o 
  10   8   9      254.73      253.00     53.55 o 
  11   8   9      164.30      206.46     51.25 o 
  12   8   9        0.86       39.85     30.84 o 
  13   8   9        7.49       66.23     39.34 o 
   1   9   9     1636.62     1570.63     46.96 o 
   2   9   9        0.68       10.23     15.78 o 
   3   9   9       52.24       29.80     11.36 o 
   4   9   9     5203.87     5208.35     91.59 o 
   5   9   9       98.33      134.34     23.64 o 
   6   9   9      822.99      760.17     48.53 o 
   7   9   9     2267.85     2230.74     72.93 o 
   8   9   9     5476.33     5500.01    213.85 o 
   9   9   9       42.65       21.63     73.68 o 
  10   9   9       85.27       31.35     44.15 o 
  11   9   9      147.04      128.31     66.46 o 
  12   9   9     2017.20     2420.73    165.81 o 
   0  10   9       49.47       30.43     14.21 o 
   1  10   9       13.77       28.35     14.16 o 
   2  10   9     1358.20     1417.55     43.39 o 
   3  10   9      712.19      683.68     40.33 o 
   4  10   9     1540.42     1546.28     52.54 o 
   5  10   9      109.09      110.89     11.52 o 
   6  10   9      530.51      492.33     40.03 o 
   7  10   9        0.48       -5.12     26.93 o 
   8  10   9        0.03        1.05     34.68 o 
   9  10   9       56.03       59.79     81.55 o 
  10  10   9        5.04       27.53     25.21 o 
  11  10   9        4.01        5.75     26.73 o 
  12  10   9       73.90      183.13     49.66 o 
   1  11   9      854.89      895.13     41.12 o 
   2  11   9     1174.38     1240.88     51.55 o 
   3  11   9     1244.59     1263.60     67.52 o 
   4  11   9      368.91      331.97     25.86 o 
   5  11   9        7.81        5.68     12.09 o 
   6  11   9       13.05        8.50     10.66 o 
   7  11   9      732.36      765.62     80.97 o 
   8  11   9      342.26      252.57    102.53 o 
   9  11   9      144.98      184.18     50.52 o 
  10  11   9      325.23      303.69     96.22 o 
  11  11   9       91.15      134.89     69.76 o 
   0  12   9        6.37      169.51     80.23 o 
   1  12   9      650.42      655.50     36.99 o 
   2  12   9      374.84      401.85     26.97 o 
   3  12   9       50.49       70.31     10.50 o 
   4  12   9     1742.97     1804.13     82.95 o 
   5  12   9      227.29      197.61     43.19 o 
   6  12   9     1408.36     1464.58     70.85 o 
   7  12   9      578.61      498.24     69.27 o 
   8  12   9      279.58      111.66     34.69 o 
   9  12   9      140.84      155.33     86.83 o 
  10  12   9      715.48      759.36    135.66 o 
   1  13   9      601.36      630.06     45.83 o 
   2  13   9      204.56      197.41     19.93 o 
   3  13   9      138.06      127.29     28.97 o 
   4  13   9      177.66      191.34     33.78 o 
   5  13   9       42.34       20.67     26.77 o 
   6  13   9     1040.49     1093.61     97.71 o 
   7  13   9        0.10       19.93     24.72 o 
   8  13   9        0.84       60.13    123.02 o 
   9  13   9      715.06      661.26    111.94 o 
   0  14   9      609.36      722.32     60.51 o 
   1  14   9       42.47       32.95     16.94 o 
   2  14   9      162.90      197.91     28.33 o 
   3  14   9      124.21      108.85     20.50 o 
   4  14   9      981.77     1131.80     69.81 o 
   5  14   9      584.86      574.83    118.28 o 
   6  14   9        7.28       64.61     52.19 o 
   7  14   9      532.08      486.05     73.20 o 
   8  14   9       47.49       66.28     27.71 o 
   1  15   9       34.76        7.04     31.12 o 
   2  15   9        9.48       16.62     14.44 o 
   3  15   9       56.89       43.29     30.14 o 
   4  15   9       49.85       14.18     17.97 o 
   5  15   9      166.23      180.59     43.24 o 
   6  15   9       15.15       -0.40     21.67 o 
   7  15   9       55.15        5.18     35.07 o 
   0  16   9       50.21       39.02     34.61 o 
   1  16   9       36.90       14.83     22.94 o 
   2  16   9      664.09      712.68     65.25 o 
   3  16   9       80.09       40.31     24.72 o 
   4  16   9     1189.40     1079.25    134.50 o 
   5  16   9      170.65      182.18     49.47 o 
   1  17   9      456.41      467.46     69.69 o 
   2  17   9      112.34      108.40     38.69 o 
   0   0  10       42.63       54.61     21.46 o 
   1   0  10     3743.33     4050.50     97.63 o 
   2   0  10      629.56      524.53     30.63 o 
   3   0  10     3883.66     3753.80    120.22 o 
   4   0  10     7172.13     8649.89    133.98 o 
   5   0  10      292.33      315.32     27.78 o 
   6   0  10     3054.60     3433.32    185.65 o 
   7   0  10       54.36        7.38     15.49 o 
   8   0  10     1101.40     1347.78     81.25 o 
   9   0  10      362.89      456.25     66.69 o 
  10   0  10     6967.20     6150.10    190.03 o 
  11   0  10      135.56      175.06     36.64 o 
  12   0  10        4.38       16.88     22.08 o 
  13   0  10      123.43      136.72     37.27 o 
  14   0  10      851.90     1055.38    141.45 o 
   1   1  10    36483.32    34749.85    182.84 o 
   2   1  10      149.49      192.06     16.02 o 
   3   1  10     5542.82     5210.16     63.08 o 
   4   1  10     7076.33     7641.02     95.43 o 
   5   1  10    15696.68    16549.87    149.06 o 
   6   1  10     1350.28     1313.08     44.71 o 
   7   1  10      748.11      613.61     36.78 o 
   8   1  10     8562.21     8598.56    128.82 o 
   9   1  10      752.38      686.23     35.66 o 
  10   1  10     1589.01     1600.27     69.28 o 
  11   1  10     1377.10     1316.39     65.50 o 
  12   1  10       38.29       64.63     16.19 o 
  13   1  10      858.67      747.67     56.71 o 
  14   1  10      435.09      359.89     47.62 o 
   0   2  10     3107.86     3030.76     70.04 o 
   1   2  10       21.61       32.25      7.37 o 
   2   2  10      645.89      595.57     22.50 o 
   3   2  10     4113.00     4422.86     55.75 o 
   4   2  10     3981.63     4257.55     59.28 o 
   5   2  10     1446.97     1535.60     41.50 o 
   6   2  10      112.82       98.66     12.41 o 
   7   2  10      620.49      700.40     39.55 o 
   8   2  10      372.75      411.07     29.34 o 
   9   2  10     1172.50     1085.90     48.17 o 
  10   2  10      382.04      351.53     28.74 o 
  11   2  10      224.28      243.78     28.85 o 
  12   2  10       25.93       14.42     22.75 o 
  13   2  10      297.91      309.10     45.60 o 
  14   2  10        1.50       -1.40     21.28 o 
   1   3  10    32719.81    31673.76    209.65 o 
   2   3  10      976.37      838.70     26.76 o 
   3   3  10     5126.21     4518.84     50.31 o 
   4   3  10    10071.08    10840.10     80.52 o 
   5   3  10     9860.17     9546.70     98.37 o 
   6   3  10      543.75      485.36     24.08 o 
   7   3  10     6306.63     6299.67     87.88 o 
   8   3  10     3589.61     3462.53    105.66 o 
   9   3  10     5079.65     4862.74     97.34 o 
  10   3  10     3818.72     4026.60    103.06 o 
  11   3  10      580.95      556.27     40.90 o 
  12   3  10      375.90      457.01     65.06 o 
  13   3  10      135.78       82.36     32.84 o 
  14   3  10     1052.67     1310.69     91.88 o 
   0   4  10      274.52      186.26     15.22 o 
   1   4  10      449.61      399.20     15.28 o 
   2   4  10      955.48     1014.51     30.44 o 
   3   4  10      244.63      303.76     17.67 o 
   4   4  10      170.39      223.10     15.29 o 
   5   4  10      143.53      134.69     12.57 o 
   6   4  10       66.67       90.57      8.99 o 
   7   4  10      757.23      741.52     34.04 o 
   8   4  10      568.57      672.19     32.50 o 
   9   4  10      104.20      107.24     17.31 o 
  10   4  10     1306.94     1144.08     47.17 o 
  11   4  10        0.45       -0.97     12.93 o 
  12   4  10        9.88       29.12     28.65 o 
  13   4  10       41.21       33.76     63.74 o 
  14   4  10      235.21      208.54     53.96 o 
   1   5  10     1352.50     1301.47     34.55 o 
   2   5  10     1230.95     1613.27     39.73 o 
   3   5  10    15252.30    15831.86    148.39 o 
   4   5  10     1285.60     1426.66     47.01 o 
   5   5  10     1379.00     1618.26     55.82 o 
   6   5  10     2712.45     2535.64     63.49 o 
   7   5  10      448.19      485.08     30.00 o 
   8   5  10     3195.26     3162.55     61.63 o 
   9   5  10     2586.57     2784.68    101.99 o 
  10   5  10      843.48      786.54     41.68 o 
  11   5  10      456.50      382.04     71.65 o 
  12   5  10     1521.59     1684.27    129.56 o 
  13   5  10       49.70       89.48     39.62 o 
  14   5  10      371.99      507.83     79.36 o 
   0   6  10      985.03      888.84     33.16 o 
   1   6  10      389.54      406.04     24.39 o 
   2   6  10     8215.18     8254.97     93.26 o 
   3   6  10      909.29      991.59     32.81 o 
   4   6  10     2107.39     1995.34     49.60 o 
   5   6  10     1774.82     1811.13     46.48 o 
   6   6  10     3179.48     3250.96     75.17 o 
   7   6  10      344.56      303.24     25.54 o 
   8   6  10        0.83        1.94      9.38 o 
   9   6  10      419.23      372.84     31.56 o 
  10   6  10      144.89      107.86     36.82 o 
  11   6  10     1086.07      942.87     95.20 o 
  12   6  10       76.54       77.99     57.60 o 
  13   6  10     1673.48     1861.49    143.77 o 
  14   6  10      145.78      250.68     72.84 o 
   1   7  10     3863.91     3732.57     52.54 o 
   2   7  10     4598.66     4930.41     80.83 o 
   3   7  10     9211.88     8473.06    106.91 o 
   4   7  10       84.02      110.14     13.33 o 
   5   7  10     4899.67     4801.18    104.97 o 
   6   7  10     2462.97     2342.00     53.31 o 
   7   7  10     2467.75     2449.15     69.32 o 
   8   7  10      300.84      324.83     28.17 o 
   9   7  10      515.08      535.13     45.97 o 
  10   7  10     1573.98     1616.41    122.61 o 
  11   7  10       31.26       97.81     41.09 o 
  12   7  10        9.57       29.71     26.56 o 
  13   7  10      287.26      406.06     94.07 o 
   0   8  10       71.12       50.85     14.29 o 
   1   8  10      652.72      630.81     26.71 o 
   2   8  10       44.33       34.33      8.75 o 
   3   8  10     1112.15     1314.73     48.21 o 
   4   8  10      375.52      412.40     26.51 o 
   5   8  10     1232.34     1259.31     56.15 o 
   6   8  10      105.71      125.42     32.77 o 
   7   8  10      320.35      344.91     25.75 o 
   8   8  10      154.16      160.94     19.50 o 
   9   8  10      319.64      400.96     62.44 o 
  10   8  10     1370.29     1382.78    116.04 o 
  11   8  10       21.68       23.97     24.63 o 
  12   8  10      149.76      107.50     40.60 o 
  13   8  10      278.29      355.69     65.33 o 
   1   9  10       11.47       11.74      6.18 o 
   2   9  10      200.38      229.13     27.08 o 
   3   9  10     2036.65     2170.99     69.63 o 
   4   9  10       25.37       54.08     11.78 o 
   5   9  10       18.15       48.26     20.36 o 
   6   9  10       48.45       52.24     31.35 o 
   7   9  10     1093.74      976.61     87.72 o 
   8   9  10       10.46       26.29     53.36 o 
   9   9  10      441.39      396.32     63.35 o 
  10   9  10       38.16       16.86     28.56 o 
  11   9  10      123.34      171.22     51.94 o 
  12   9  10        0.48       75.76     35.88 o 
   0  10  10     1225.15     1216.08     63.53 o 
   1  10  10        1.12       -6.46      7.59 o 
   2  10  10     1548.44     1623.69     71.33 o 
   3  10  10     1496.88     1595.16     57.51 o 
   4  10  10     1357.72     1431.87     52.01 o 
   5  10  10       42.38       72.80     13.03 o 
   6  10  10     1103.52     1195.57     63.51 o 
   7  10  10     2164.91     2283.52    135.85 o 
   8  10  10       21.17       61.54     29.16 o 
   9  10  10      220.86      212.47     79.42 o 
  10  10  10      783.84      713.57     87.57 o 
  11  10  10     1202.54     1485.18    127.92 o 
  12  10  10      139.13      159.89     44.93 o 
   1  11  10     2599.11     2542.43     65.81 o 
   2  11  10       40.08       47.80     19.68 o 
   3  11  10     2137.98     2104.69     77.98 o 
   4  11  10       97.64       88.27     14.94 o 
   5  11  10      266.03      235.65     28.97 o 
   6  11  10     1549.08     1683.03     83.14 o 
   7  11  10       76.86       91.38     36.97 o 
   8  11  10       85.91       71.02     32.94 o 
   9  11  10     2033.98     2050.88    142.77 o 
  10  11  10      540.09      604.05    142.46 o 
  11  11  10      194.63      107.68     88.48 o 
   0  12  10        0.02      -26.28     27.10 o 
   1  12  10       12.68        1.17      8.15 o 
   2  12  10      545.87      538.88     56.56 o 
   3  12  10        0.54        3.57     10.22 o 
   4  12  10       73.13       91.75     24.00 o 
   5  12  10      982.60      969.05     61.58 o 
   6  12  10      156.07      166.35     34.35 o 
   7  12  10      101.72       86.12     35.34 o 
   8  12  10      536.44      464.70     68.81 o 
   9  12  10      124.46      169.39     46.80 o 
  10  12  10       31.16       21.15     42.24 o 
   1  13  10      355.09      392.44     28.66 o 
   2  13  10       44.80       47.07     17.74 o 
   3  13  10       71.97       93.39     22.48 o 
   4  13  10      309.55      371.04     37.00 o 
   5  13  10     1764.26     1787.17     84.41 o 
   6  13  10        5.09       41.03     45.97 o 
   7  13  10     1692.18     1640.84    148.98 o 
   8  13  10      856.59      896.04     95.53 o 
   9  13  10     2440.27     2585.93    165.90 o 
   0  14  10     1850.19     2186.06    182.99 o 
   1  14  10      100.02       77.22     20.99 o 
   2  14  10      126.27      170.70     26.68 o 
   3  14  10      197.27      230.81     29.80 o 
   4  14  10      210.74      271.89     34.05 o 
   5  14  10      102.14      112.68     27.87 o 
   6  14  10      347.15      316.83     66.66 o 
   7  14  10      974.51     1145.46    106.50 o 
   8  14  10       16.30      -37.47     86.25 o 
   1  15  10      436.07      377.53     64.27 o 
   2  15  10       22.69        4.85     16.09 o 
   3  15  10        2.89      -13.73     20.56 o 
   4  15  10      233.90      167.91     34.24 o 
   5  15  10       13.52        6.80     19.77 o 
   6  15  10       86.66      100.88     31.36 o 
   7  15  10      122.47       48.56     28.81 o 
   0  16  10       27.90       24.54     34.27 o 
   1  16  10       54.84       35.67     30.76 o 
   2  16  10       77.56       19.21     16.32 o 
   3  16  10      177.82      168.20     49.45 o 
   4  16  10       89.79      113.88     62.18 o 
   5  16  10       60.03      -35.40     52.01 o 
   1  17  10       52.82       54.80     23.33 o 
   2  17  10      209.29      172.39     46.63 o 
   1   1  11    18462.40    17912.79    137.14 o 
   2   1  11      285.08      305.36     19.06 o 
   3   1  11     2092.02     1674.10     38.46 o 
   4   1  11     5444.34     5326.25     70.85 o 
   5   1  11     4248.43     4273.12     77.47 o 
   6   1  11     2586.87     2418.36     68.86 o 
   7   1  11     2587.34     2561.32     74.74 o 
   8   1  11     8148.63     8102.35    139.49 o 
   9   1  11     7613.69     7542.01    126.01 o 
  10   1  11      363.61      341.96     43.85 o 
  11   1  11      215.45      197.74     27.03 o 
  12   1  11     2543.12     2559.65    100.11 o 
  13   1  11      449.96      525.52     46.30 o 
  14   1  11       41.10       62.54     40.19 o 
   0   2  11     8532.39     9274.43    128.36 o 
   1   2  11     1275.97     1217.22     40.42 o 
   2   2  11       64.10       86.63     10.00 o 
   3   2  11     2269.23     2613.87     44.90 o 
   4   2  11      742.46      720.57     25.48 o 
   5   2  11     3174.18     3174.82     72.82 o 
   6   2  11      164.27      150.29     15.67 o 
   7   2  11     1454.35     1609.84     53.26 o 
   8   2  11     2039.53     2058.86     63.47 o 
   9   2  11      957.95      935.15     41.69 o 
  10   2  11      870.22      840.98     49.40 o 
  11   2  11      324.23      301.34     32.47 o 
  12   2  11     1093.14     1144.53     62.37 o 
  13   2  11     2968.57     2978.54    129.93 o 
  14   2  11      223.83      200.66     37.35 o 
   1   3  11       92.81       56.38      8.57 o 
   2   3  11      254.74      445.43     20.44 o 
   3   3  11    12078.80    12604.21     92.76 o 
   4   3  11     3962.20     3864.33     51.46 o 
   5   3  11      127.35      153.65     13.77 o 
   6   3  11      564.79      558.67     23.70 o 
   7   3  11     1402.32     1478.82     53.22 o 
   8   3  11     8223.51     8303.24    137.51 o 
   9   3  11     1171.40     1145.01     48.13 o 
  10   3  11     1525.97     1548.63     52.95 o 
  11   3  11      179.67      126.08     21.13 o 
  12   3  11     1056.41      990.38     99.24 o 
  13   3  11      416.43      453.07     54.24 o 
  14   3  11       81.88       90.74     30.61 o 
   0   4  11      674.03      727.56     35.55 o 
   1   4  11     4134.78     4351.07     53.53 o 
   2   4  11     1486.93     1368.90     40.78 o 
   3   4  11     2605.72     2832.85     48.60 o 
   4   4  11     6920.95     7587.97    105.87 o 
   5   4  11     1469.61     1605.55     40.03 o 
   6   4  11      181.73      183.67     13.94 o 
   7   4  11     1775.70     1769.03     55.00 o 
   8   4  11      592.69      537.38     29.85 o 
   9   4  11      647.31      577.04     32.63 o 
  10   4  11      932.67      903.76     42.50 o 
  11   4  11        3.12      -15.46     15.46 o 
  12   4  11        3.66       21.83     19.04 o 
  13   4  11       30.55       28.06     34.22 o 
  14   4  11      623.02      751.44     94.38 o 
   1   5  11    15989.60    15461.27    138.49 o 
   2   5  11        2.04       16.89      6.42 o 
   3   5  11     1123.28      925.32     32.18 o 
   4   5  11     5237.90     5074.91     81.43 o 
   5   5  11     9046.94     9368.22    145.35 o 
   6   5  11      127.97      147.14     20.39 o 
   7   5  11      309.99      248.41     17.89 o 
   8   5  11     3710.71     3621.92     68.11 o 
   9   5  11      508.02      491.91     42.98 o 
  10   5  11     2077.79     2071.46     69.15 o 
  11   5  11      364.52      234.04     65.84 o 
  12   5  11     1135.94     1343.83    115.67 o 
  13   5  11     1124.81     1011.26    105.20 o 
  14   5  11      931.62     1048.29    110.68 o 
   0   6  11     1983.87     2050.85     69.61 o 
   1   6  11      183.09      220.23     15.99 o 
   2   6  11       27.36       29.27      7.34 o 
   3   6  11      867.83      871.61     31.52 o 
   4   6  11      388.05      317.99     21.63 o 
   5   6  11        2.00        7.91      6.43 o 
   6   6  11      259.05      260.99     43.76 o 
   7   6  11      389.68      436.13     48.95 o 
   8   6  11       41.71       14.46     14.95 o 
   9   6  11      416.25      430.74     43.16 o 
  10   6  11        1.75      -16.30     29.14 o 
  11   6  11      404.14      513.89     73.45 o 
  12   6  11      712.54      788.07    107.58 o 
  13   6  11       37.30       35.76     37.98 o 
   1   7  11      416.11      415.69     26.15 o 
   2   7  11      308.15      332.92     21.44 o 
   3   7  11     2246.10     2453.82     59.01 o 
   4   7  11     2943.42     3050.04     68.38 o 
   5   7  11     2245.57     2140.19     49.97 o 
   6   7  11      378.86      365.05     29.67 o 
   7   7  11       63.07       44.82     17.03 o 
   8   7  11     4037.01     4137.04     97.25 o 
   9   7  11      901.54      973.57     91.85 o 
  10   7  11       30.05       79.03     88.39 o 
  11   7  11      460.73      415.35     67.15 o 
  12   7  11      268.73      246.23     51.17 o 
  13   7  11      264.75      277.06     61.47 o 
   0   8  11     1741.55     1759.75     66.35 o 
   1   8  11      312.33      380.61     31.13 o 
   2   8  11     4897.99     4916.27     85.83 o 
   3   8  11        4.52        2.32      6.16 o 
   4   8  11     1223.40     1224.08     48.42 o 
   5   8  11     2533.39     2563.45     59.16 o 
   6   8  11      267.75      257.16     25.96 o 
   7   8  11      371.60      344.49     37.59 o 
   8   8  11      454.05      446.72     43.08 o 
   9   8  11     1294.93     1202.04    103.72 o 
  10   8  11        7.96       75.72     34.92 o 
  11   8  11      182.51      347.91     61.23 o 
  12   8  11        0.71       -3.48     25.16 o 
  13   8  11       30.90       45.41     28.90 o 
   1   9  11     5821.71     5797.90    130.94 o 
   2   9  11     1509.09     1490.55     54.94 o 
   3   9  11     1530.53     1393.85     53.84 o 
   4   9  11      217.64      200.40     19.11 o 
   5   9  11     4373.82     4778.53     85.24 o 
   6   9  11      103.06      128.70     23.31 o 
   7   9  11      107.01      140.69     38.99 o 
   8   9  11      274.47      275.95     72.87 o 
   9   9  11     5765.92     5966.40    233.55 o 
  10   9  11     1904.96     2030.79    252.12 o 
  11   9  11       37.08       47.64     39.73 o 
  12   9  11      475.14      493.57     77.61 o 
   0  10  11     3168.69     3381.86    107.75 o 
   1  10  11      505.46      513.70     26.61 o 
   2  10  11       16.64       38.32     17.26 o 
   3  10  11       18.79       21.00     15.42 o 
   4  10  11     1546.57     1518.99     54.12 o 
   5  10  11      116.51       99.96     13.01 o 
   6  10  11       36.52       42.42     16.31 o 
   7  10  11     1013.78     1112.05    195.45 o 
   8  10  11       41.33       52.68     27.20 o 
   9  10  11      130.03      156.05     44.57 o 
  10  10  11      156.92      162.41     45.82 o 
  11  10  11      145.12       87.92     30.59 o 
  12  10  11       80.79       23.00     52.40 o 
   1  11  11      640.24      664.10     32.28 o 
   2  11  11       73.92       37.35     13.57 o 
   3  11  11     1039.81     1027.79     48.70 o 
   4  11  11      554.74      602.86     34.10 o 
   5  11  11      662.96      644.07     50.22 o 
   6  11  11      782.47      763.33     53.82 o 
   7  11  11       87.25      108.07     41.38 o 
   8  11  11      570.85      504.85     69.95 o 
   9  11  11       42.77       58.54     34.08 o 
  10  11  11      501.57      421.69    150.84 o 
  11  11  11        0.73       35.75     33.47 o 
   0  12  11       16.13       19.17     14.29 o 
   1  12  11      139.35      146.08     18.47 o 
   2  12  11     1279.98     1288.85     68.61 o 
   3  12  11     1550.56     1774.97     95.56 o 
   4  12  11      803.03      787.83     51.30 o 
   5  12  11      518.23      564.87     48.68 o 
   6  12  11       94.41      130.00     23.64 o 
   7  12  11        0.27      -18.42     26.05 o 
   8  12  11       88.66       63.18     30.26 o 
   9  12  11      683.76      938.88     99.23 o 
  10  12  11       52.19       83.65     54.80 o 
   1  13  11      798.68      921.44     58.12 o 
   2  13  11     1171.93     1164.38     67.99 o 
   3  13  11      736.71      793.10     51.70 o 
   4  13  11      381.50      389.42     37.12 o 
   5  13  11      186.29      166.65     25.81 o 
   6  13  11      122.79      138.62     39.52 o 
   7  13  11      400.49      414.22     63.83 o 
   8  13  11       19.00       20.38     30.59 o 
   9  13  11      409.72      464.98     75.59 o 
   0  14  11      217.67      436.55     88.96 o 
   1  14  11      337.57      246.39     32.27 o 
   2  14  11      365.20      400.38     41.61 o 
   3  14  11      141.84      131.91     24.96 o 
   4  14  11      276.08      259.75     46.18 o 
   5  14  11      159.74       94.74     24.08 o 
   6  14  11       23.72       16.65     22.37 o 
   7  14  11        0.03        7.50     23.01 o 
   8  14  11        3.13       29.39     26.20 o 
   1  15  11      927.99      949.15     89.88 o 
   2  15  11       44.46       22.83     22.01 o 
   3  15  11      622.93      683.84     61.67 o 
   4  15  11       97.26      100.80     48.56 o 
   5  15  11        0.88      -27.04     27.04 o 
   6  15  11        0.17       15.16     26.90 o 
   7  15  11      299.21      318.40     51.95 o 
   0  16  11        0.40      -34.11     34.11 o 
   1  16  11      374.97      257.59     41.67 o 
   2  16  11       43.54       31.93     26.63 o 
   3  16  11       77.51       51.73     37.82 o 
   4  16  11      258.82      205.70     51.28 o 
   5  16  11        6.03       39.69     56.83 o 
   1  17  11       17.28       35.72     29.50 o 
   0   0  12    10450.38    10713.37    243.10 o 
   1   0  12    11997.06    12974.87    190.29 o 
   2   0  12     2506.24     2376.09     69.54 o 
   3   0  12     2867.76     3287.59    104.07 o 
   4   0  12     4877.08     5265.83    110.02 o 
   5   0  12     3017.00     3095.69    107.53 o 
   6   0  12      339.85      301.11     36.51 o 
   7   0  12    10403.70     9779.69    233.17 o 
   8   0  12     5607.44     5985.27    141.05 o 
   9   0  12     1414.75     1350.64     87.11 o 
  10   0  12     2109.53     1913.53    107.71 o 
  11   0  12       72.99       79.23     24.20 o 
  12   0  12       11.56       21.92     27.85 o 
  13   0  12      289.11      305.75     54.17 o 
  14   0  12        1.84       15.18     26.68 o 
   1   1  12     2772.53     2611.42     55.25 o 
   2   1  12      122.01       99.07     11.98 o 
   3   1  12    21570.89    23212.77    147.18 o 
   4   1  12     5448.94     6084.94     82.89 o 
   5   1  12      347.48      434.06     29.11 o 
   6   1  12     1671.72     1491.97     55.08 o 
   7   1  12     2758.70     2855.23     80.13 o 
   8   1  12     5096.52     4823.51     97.44 o 
   9   1  12     4625.71     4232.79    106.81 o 
  10   1  12      653.10      622.13     43.74 o 
  11   1  12       62.59       36.34     14.71 o 
  12   1  12      902.53      967.46     59.10 o 
  13   1  12      203.89      226.38     30.86 o 
  14   1  12      573.56      680.63     64.08 o 
   0   2  12        7.19       25.29     13.48 o 
   1   2  12     1486.20     1466.13     46.25 o 
   2   2  12     4078.03     4389.32     65.50 o 
   3   2  12        2.51       24.28      7.37 o 
   4   2  12      657.70      604.44     25.38 o 
   5   2  12       68.10       98.47     13.25 o 
   6   2  12     1805.85     1927.58     71.76 o 
   7   2  12     1494.34     1646.07     59.59 o 
   8   2  12     1103.14     1086.81     51.53 o 
   9   2  12      186.72      218.93     22.78 o 
  10   2  12      849.12      763.94     48.03 o 
  11   2  12      465.43      431.31     38.60 o 
  12   2  12       25.56        5.42     13.99 o 
  13   2  12      199.96      164.00     37.19 o 
  14   2  12      288.20      289.81     43.17 o 
   1   3  12      650.75      693.29     24.42 o 
   2   3  12     2834.91     3048.93     55.18 o 
   3   3  12     6324.87     6618.60     86.92 o 
   4   3  12     6011.57     5903.11     73.54 o 
   5   3  12      684.68      650.34     27.52 o 
   6   3  12     2107.57     1867.42     46.96 o 
   7   3  12       55.71       52.62     10.41 o 
   8   3  12     3116.54     3108.21     76.65 o 
   9   3  12      301.59      415.51     36.59 o 
  10   3  12     5874.72     5749.14    103.78 o 
  11   3  12        0.50       -5.87     10.97 o 
  12   3  12      261.64      272.42     39.22 o 
  13   3  12     1023.10      995.96     76.94 o 
  14   3  12     1468.00     1642.54    101.88 o 
   0   4  12     2694.32     2592.00     58.61 o 
   1   4  12        0.07       -0.88      3.99 o 
   2   4  12     3796.00     3724.63     69.39 o 
   3   4  12       43.85       77.13      7.32 o 
   4   4  12      444.55      356.87     16.36 o 
   5   4  12     4792.36     5040.30     67.83 o 
   6   4  12      731.77      790.96     31.37 o 
   7   4  12      589.82      593.56     31.02 o 
   8   4  12       86.40       97.97     25.82 o 
   9   4  12     2330.18     2214.16     79.36 o 
  10   4  12      528.99      463.72     30.91 o 
  11   4  12       16.24       21.36     11.77 o 
  12   4  12       12.79       13.20     14.52 o 
  13   4  12      212.24      233.61     38.03 o 
  14   4  12       17.86       27.74     29.91 o 
   1   5  12      631.46      601.69     22.39 o 
   2   5  12      159.57      159.52     13.72 o 
   3   5  12     8824.52     8864.03    114.71 o 
   4   5  12       16.58        2.94      5.48 o 
   5   5  12      804.06      760.43     31.76 o 
   6   5  12        5.46        3.84      5.96 o 
   7   5  12     1761.06     1775.37     52.38 o 
   8   5  12     1135.17     1208.06     81.20 o 
   9   5  12     7550.95     7419.63    185.02 o 
  10   5  12      149.23      190.82     23.60 o 
  11   5  12       54.04       22.95     21.54 o 
  12   5  12        7.45       12.72     28.37 o 
  13   5  12      221.32      184.17     39.64 o 
  14   5  12      529.37      507.36    113.06 o 
   0   6  12     6973.54     7694.19    226.82 o 
   1   6  12      562.13      613.04     27.13 o 
   2   6  12     3256.23     3237.15     65.17 o 
   3   6  12       53.42       32.23      8.04 o 
   4   6  12     6857.68     6986.99    100.00 o 
   5   6  12       16.25       23.05      9.09 o 
   6   6  12     2808.46     2953.86    152.05 o 
   7   6  12     2541.96     2639.47    133.88 o 
   8   6  12       96.67       53.46     37.43 o 
   9   6  12      651.83      678.30     54.90 o 
  10   6  12     3646.53     3585.27    177.49 o 
  11   6  12     1066.79     1408.36    117.82 o 
  12   6  12       29.18       17.06     26.42 o 
  13   6  12      526.80      673.23    102.96 o 
   1   7  12     1424.22     1267.24     40.66 o 
   2   7  12     1010.22     1016.73     38.17 o 
   3   7  12       24.92       43.57     14.04 o 
   4   7  12      108.30       66.26     12.41 o 
   5   7  12     1338.80     1318.43     42.28 o 
   6   7  12     1402.52     1258.20     64.65 o 
   7   7  12      566.47      418.02     55.38 o 
   8   7  12     1204.89     1528.81    156.65 o 
   9   7  12      344.72      352.47     95.73 o 
  10   7  12     5279.69     5435.99    223.59 o 
  11   7  12        0.05       -1.21     26.09 o 
  12   7  12      495.46      569.54     80.23 o 
  13   7  12       27.43       34.78     48.41 o 
   0   8  12       16.93       29.43     10.23 o 
   1   8  12      743.88      770.26     43.95 o 
   2   8  12      194.40      223.02     19.22 o 
   3   8  12      926.44      948.00     42.85 o 
   4   8  12      323.20      287.68     24.32 o 
   5   8  12     1226.36     1196.85     40.67 o 
   6   8  12      148.13       90.47     44.80 o 
   7   8  12        0.52      -15.28     23.56 o 
   8   8  12      919.35      857.92    114.49 o 
   9   8  12      158.86      178.99     44.14 o 
  10   8  12       44.81       48.73     31.71 o 
  11   8  12      832.41      884.65     98.72 o 
  12   8  12       16.37       16.17     50.39 o 
  13   8  12      181.69      208.64     56.85 o 
   1   9  12      471.38      469.33     36.06 o 
   2   9  12      673.14      674.42     37.75 o 
   3   9  12     1877.11     1959.78     63.69 o 
   4   9  12      348.09      366.95     28.19 o 
   5   9  12      648.70      677.55     32.83 o 
   6   9  12      495.46      454.16     41.24 o 
   7   9  12      692.56      661.17     73.21 o 
   8   9  12     1280.86     1134.43     99.59 o 
   9   9  12      402.44      373.12     63.10 o 
  10   9  12      719.03      752.45     90.67 o 
  11   9  12        7.12       62.55    115.35 o 
  12   9  12      610.46      684.37     89.29 o 
   0  10  12     3145.70     3314.38     98.20 o 
   1  10  12      912.77      894.22     32.50 o 
   2  10  12     2826.62     2821.73     78.97 o 
   3  10  12        1.81       -9.88      9.88 o 
   4  10  12     1577.04     1576.38     50.47 o 
   5  10  12     1042.10     1049.18     60.27 o 
   6  10  12      972.63     1056.07     62.55 o 
   7  10  12      758.57      903.82    132.00 o 
   8  10  12       48.92        9.16     24.38 o 
   9  10  12       16.71       -5.95     28.52 o 
  10  10  12       46.47       48.28     28.52 o 
  11  10  12      744.54      676.41    119.95 o 
   1  11  12      948.91      826.73     43.90 o 
   2  11  12      143.76      145.47     19.57 o 
   3  11  12       68.82      105.81     16.36 o 
   4  11  12        1.97        4.39      9.78 o 
   5  11  12     2445.05     2689.90     92.20 o 
   6  11  12     1111.01     1175.83     67.44 o 
   7  11  12       28.75       28.36     26.25 o 
   8  11  12      308.39      313.25    100.52 o 
   9  11  12      206.26      193.47     61.10 o 
  10  11  12      701.38      814.95    108.93 o 
  11  11  12       44.97       59.41     89.83 o 
   0  12  12       94.68       77.88     28.62 o 
   1  12  12      949.88     1009.97     38.84 o 
   2  12  12       15.52        4.66     14.92 o 
   3  12  12      130.13      150.68     26.01 o 
   4  12  12       46.68       33.56     15.11 o 
   5  12  12        2.92      -15.17     15.17 o 
   6  12  12      157.61      141.08     26.51 o 
   7  12  12      611.74      615.38     75.11 o 
   8  12  12      316.61      370.35    105.58 o 
   9  12  12       42.84       51.99     71.37 o 
  10  12  12      602.38      689.24     91.24 o 
   1  13  12      330.71      339.03     35.85 o 
   2  13  12       34.56       29.49     19.48 o 
   3  13  12      527.64      564.99     44.08 o 
   4  13  12      258.77      312.32     34.76 o 
   5  13  12      161.52      179.12     27.41 o 
   6  13  12        0.04      -26.73     26.73 o 
   7  13  12       33.47       17.16     27.78 o 
   8  13  12     1297.87     1503.12    123.47 o 
   9  13  12     1115.27     1065.38    109.44 o 
   0  14  12        0.82      -39.37     39.37 o 
   1  14  12       30.42       22.87     23.21 o 
   2  14  12     1597.19     1694.79     82.47 o 
   3  14  12      152.70      155.11     23.20 o 
   4  14  12      234.90      261.62     31.06 o 
   5  14  12      354.49      372.54     51.27 o 
   6  14  12      483.36      470.76     56.96 o 
   7  14  12       13.18       24.24     20.35 o 
   8  14  12      187.25      133.78     33.28 o 
   1  15  12     1064.49      938.63    129.15 o 
   2  15  12      246.40      269.07     40.58 o 
   3  15  12      127.51      167.74     33.14 o 
   4  15  12      180.78      158.80     46.87 o 
   5  15  12      332.77      281.68     43.23 o 
   6  15  12      469.88      538.95     61.98 o 
   0  16  12       47.88       47.35     37.45 o 
   1  16  12      140.70      148.96     39.70 o 
   2  16  12       17.03      -23.57     33.26 o 
   3  16  12      165.73      181.01     48.86 o 
   4  16  12        0.01        9.79     25.40 o 
   1   1  13    11001.21    11073.48    117.02 o 
   2   1  13     2057.81     2602.43     65.69 o 
   3   1  13      419.89      437.98     21.32 o 
   4   1  13      303.03      269.79     23.54 o 
   5   1  13     1754.54     1706.59     56.96 o 
   6   1  13       21.78       39.26     11.13 o 
   7   1  13       17.56       21.96     10.33 o 
   8   1  13     7803.75     8183.03    128.07 o 
   9   1  13        2.25        5.66     13.04 o 
  10   1  13      445.57      360.58     34.16 o 
  11   1  13      455.87      389.23     36.69 o 
  12   1  13     1261.26     1211.45     65.78 o 
  13   1  13     1281.72     1194.17     81.85 o 
  14   1  13       65.08       26.87     17.35 o 
   0   2  13    32928.75    34592.55    361.42 o 
   1   2  13       79.08      171.93     18.16 o 
   2   2  13     7714.73     8011.99     91.86 o 
   3   2  13      724.02      831.00     30.50 o 
   4   2  13    13044.41    12987.35    118.89 o 
   5   2  13     2304.44     2135.09     81.40 o 
   6   2  13     6762.91     7255.84    110.26 o 
   7   2  13      529.26      546.53     35.07 o 
   8   2  13       60.21       95.74     16.41 o 
   9   2  13     4593.63     4516.30    109.30 o 
  10   2  13     2491.42     2157.58     79.43 o 
  11   2  13     3507.59     3588.58    106.85 o 
  12   2  13      624.87      576.73     44.57 o 
  13   2  13      232.53      193.04     36.93 o 
  14   2  13       73.39       50.81     29.66 o 
   1   3  13      968.99      926.65     28.94 o 
   2   3  13     6081.22     6920.97     85.83 o 
   3   3  13      102.02      203.25     14.27 o 
   4   3  13    10400.42    10857.83    103.36 o 
   5   3  13     1275.31     1267.13     41.22 o 
   6   3  13      990.94      871.85     37.20 o 
   7   3  13      274.43      195.39     21.23 o 
   8   3  13    10990.30    10573.39    156.04 o 
   9   3  13      582.08      608.29     43.56 o 
  10   3  13       33.92       31.96     17.16 o 
  11   3  13       18.45       55.36     18.01 o 
  12   3  13      944.18      998.57     73.44 o 
  13   3  13      159.24      115.81     28.75 o 
  14   3  13       70.33       75.09     50.75 o 
   0   4  13     1931.86     1726.02     80.73 o 
   1   4  13     1078.50      960.64     26.78 o 
   2   4  13      283.83      339.26     27.78 o 
   3   4  13       15.85        1.55      3.97 o 
   4   4  13      941.12     1061.07     30.37 o 
   5   4  13     1328.23     1405.09     35.57 o 
   6   4  13       40.25       17.55     10.51 o 
   7   4  13      517.04      521.92     30.34 o 
   8   4  13     6048.47     6257.10    109.37 o 
   9   4  13      290.89      270.20     24.38 o 
  10   4  13     2255.16     2165.85     68.31 o 
  11   4  13      875.62     1021.07     63.06 o 
  12   4  13        5.14        8.54     30.17 o 
  13   4  13      602.52      630.40     62.09 o 
  14   4  13       53.39       60.64     34.15 o 
   1   5  13    12045.70    11238.01    164.68 o 
   2   5  13     4284.31     4151.11     84.92 o 
   3   5  13     3204.41     3036.36     65.69 o 
   4   5  13       74.20       57.34     26.05 o 
   5   5  13     1868.24     1840.50     41.52 o 
   6   5  13      389.11      402.13     23.18 o 
   7   5  13      722.59      741.75     33.67 o 
   8   5  13      226.47      205.99     21.24 o 
   9   5  13      140.41      188.17     24.45 o 
  10   5  13       26.21       24.05     10.41 o 
  11   5  13       78.69       70.81     22.38 o 
  12   5  13     1103.67     1365.10     95.67 o 
  13   5  13       63.08       31.58     34.76 o 
   0   6  13    11370.63    11017.77    196.40 o 
   1   6  13     3607.56     3623.25     79.53 o 
   2   6  13      193.46      111.63     22.75 o 
   3   6  13        0.34       -2.58      5.70 o 
   4   6  13     4459.13     4396.25     94.70 o 
   5   6  13     1985.46     1872.40     56.10 o 
   6   6  13        1.10       10.32     11.36 o 
   7   6  13      604.14      597.54     44.05 o 
   8   6  13        0.13       10.47     20.18 o 
   9   6  13       59.55      108.67     80.49 o 
  10   6  13      180.69      152.84     42.58 o 
  11   6  13      831.57      829.76    108.39 o 
  12   6  13       98.76       68.69     27.36 o 
  13   6  13      633.51      701.32     74.82 o 
   1   7  13        9.85        3.95      9.08 o 
   2   7  13      125.29       97.04     12.27 o 
   3   7  13      303.91      317.24     23.04 o 
   4   7  13     5567.24     5437.42    101.56 o 
   5   7  13       60.62       65.22     18.62 o 
   6   7  13      477.03      412.35     35.39 o 
   7   7  13        1.47        0.83     19.33 o 
   8   7  13     5199.59     5143.74    201.26 o 
   9   7  13       90.14       45.44     24.12 o 
  10   7  13      604.62      637.75     81.64 o 
  11   7  13        8.84       34.67     32.74 o 
  12   7  13      916.73     1014.08     87.95 o 
  13   7  13       35.90       16.51     20.03 o 
   0   8  13      802.51      740.91     91.90 o 
   1   8  13       13.53        4.01      7.46 o 
   2   8  13      782.24      729.57     34.15 o 
   3   8  13      869.76      808.55     40.79 o 
   4   8  13     1574.79     1593.68     56.41 o 
   5   8  13      146.40      129.49     14.70 o 
   6   8  13        0.10       -7.46     10.10 o 
   7   8  13     1051.25      927.98     57.09 o 
   8   8  13        8.36       12.28     24.17 o 
   9   8  13      201.82      157.64     42.59 o 
  10   8  13     1720.99     1502.01    121.85 o 
  11   8  13      619.28      916.86    100.16 o 
  12   8  13      120.49      115.50     55.57 o 
   1   9  13     3216.89     3007.72     77.61 o 
   2   9  13     1528.11     1426.00     55.25 o 
   3   9  13     2643.10     2760.44     76.52 o 
   4   9  13      380.97      401.19     29.22 o 
   5   9  13     2934.10     2768.53     81.12 o 
   6   9  13      229.01      248.77     28.33 o 
   7   9  13      458.78      488.78     52.39 o 
   8   9  13     2785.45     2996.45    160.38 o 
   9   9  13        0.30      -20.57     32.88 o 
  10   9  13     2692.12     2799.88    215.09 o 
  11   9  13       57.06       54.03     48.02 o 
  12   9  13      111.12      186.84     42.89 o 
   0  10  13       32.95       43.93     13.80 o 
   1  10  13      146.79      138.73     34.20 o 
   2  10  13       23.33       11.64      9.81 o 
   3  10  13      393.75      350.04     28.50 o 
   4  10  13       19.94       14.08      9.40 o 
   5  10  13      292.69      281.44     23.21 o 
   6  10  13        0.40      -11.82     16.79 o 
   7  10  13       24.10      -11.51     19.57 o 
   8  10  13      218.36      247.68     73.29 o 
   9  10  13        2.58       10.67     29.34 o 
  10  10  13     1259.22     1326.43    119.67 o 
  11  10  13       52.11       43.31     27.61 o 
   1  11  13       73.30       78.16     22.90 o 
   2  11  13      691.36      756.80     43.34 o 
   3  11  13        6.17       -0.79     19.72 o 
   4  11  13      372.77      368.66     34.91 o 
   5  11  13      461.48      413.67     37.38 o 
   6  11  13      144.30      172.58     32.00 o 
   7  11  13      877.57      829.68     55.28 o 
   8  11  13     1800.04     1865.64    117.90 o 
   9  11  13      146.25      117.98     35.94 o 
  10  11  13      606.57      693.75     89.55 o 
  11  11  13      116.50      184.60     40.85 o 
   0  12  13      640.87      653.35     46.56 o 
   1  12  13       68.50       66.83     19.75 o 
   2  12  13      812.19      804.37     45.68 o 
   3  12  13        0.14       -8.74     14.33 o 
   4  12  13       53.37       50.74     17.62 o 
   5  12  13      213.60      192.64     27.85 o 
   6  12  13      990.66     1053.55     60.53 o 
   7  12  13     1240.02     1162.74     86.56 o 
   8  12  13      542.62      520.37     60.54 o 
   9  12  13     1308.18     1361.33    100.84 o 
  10  12  13       47.71       90.80     32.72 o 
   1  13  13       89.28      118.39     22.61 o 
   2  13  13       93.61      121.87     24.82 o 
   3  13  13     1715.22     1897.32     82.86 o 
   4  13  13        9.19      -15.56     18.04 o 
   5  13  13     1182.23     1170.02     64.75 o 
   6  13  13       24.39       69.06     29.53 o 
   7  13  13      338.06      415.64     54.49 o 
   8  13  13       36.60       43.48     23.93 o 
   9  13  13        6.29       33.83     25.41 o 
   0  14  13       61.04       71.33     46.53 o 
   1  14  13      175.73      133.12     75.92 o 
   2  14  13      564.80      551.26     66.87 o 
   3  14  13       64.62       62.22     17.39 o 
   4  14  13        2.34        6.96     23.93 o 
   5  14  13       18.44       -2.12     27.57 o 
   6  14  13        8.04       22.16     28.17 o 
   7  14  13       21.65        6.59     19.38 o 
   8  14  13      178.62      138.58     35.57 o 
   1  15  13      545.98      569.91     71.14 o 
   2  15  13      171.57      195.16     35.07 o 
   3  15  13       13.61      -17.99     20.43 o 
   4  15  13       24.87        4.16     24.94 o 
   5  15  13      962.92     1015.30    106.99 o 
   6  15  13      596.96      594.88     64.04 o 
   0  16  13       12.80       54.90     35.20 o 
   1  16  13       34.50        4.39     21.12 o 
   2  16  13      153.39      136.64     39.73 o 
   3  16  13       91.43       69.22     38.70 o 
   4  16  13       46.62       49.42     34.07 o 
   0   0  14      308.51      604.10     66.38 o 
   1   0  14       45.32       54.98     12.03 o 
   2   0  14     5285.89     5331.58    142.23 o 
   3   0  14      964.42     1326.70     80.68 o 
   4   0  14    13361.37    14778.30    243.67 o 
   5   0  14     7821.89     8738.29    187.78 o 
   6   0  14        2.78        1.28     16.88 o 
   7   0  14     1600.60     1423.52     68.32 o 
   8   0  14     3225.42     3395.58    132.31 o 
   9   0  14     5351.60     4963.89    338.07 o 
  10   0  14     1233.12     1285.75     89.34 o 
  11   0  14      583.46      653.85     67.63 o 
  12   0  14       74.54      107.64     30.13 o 
  13   0  14      337.27      269.63     79.21 o 
  14   0  14      522.66      740.73    117.13 o 
   1   1  14     1665.44     2006.97     52.11 o 
   2   1  14    12398.50    13041.76    193.03 o 
   3   1  14     5815.36     6285.65     88.17 o 
   4   1  14       15.17       18.26     11.42 o 
   5   1  14       18.49       38.02     12.45 o 
   6   1  14       24.29       21.15      8.65 o 
   7   1  14      738.47      731.35     37.38 o 
   8   1  14      371.49      317.47     29.73 o 
   9   1  14     1840.38     1681.86     68.77 o 
  10   1  14     2334.37     2221.67     82.89 o 
  11   1  14      109.06      100.44     20.88 o 
  12   1  14      133.41      129.97     29.65 o 
  13   1  14      673.24      706.19     77.51 o 
  14   1  14     1181.60     1287.22    219.19 o 
   0   2  14      702.94     1212.37     98.57 o 
   1   2  14     9337.77    10472.96    133.08 o 
   2   2  14     1402.98     1610.44     43.02 o 
   3   2  14      200.20      230.50     15.99 o 
   4   2  14      612.23      452.27    115.62 o 
   5   2  14       12.37        9.69     10.84 o 
   6   2  14      654.67      750.30     33.75 o 
   7   2  14     1019.12     1014.66     48.26 o 
   8   2  14      164.72      165.77     19.77 o 
   9   2  14      667.47      671.49     48.18 o 
  10   2  14      150.66      141.11     22.38 o 
  11   2  14       13.28       18.54     14.15 o 
  12   2  14      107.40       69.17     17.62 o 
  13   2  14       15.46       25.30     18.91 o 
  14   2  14      295.19      272.89     53.02 o 
   1   3  14      253.08      248.90     16.08 o 
   2   3  14      544.18      587.57     26.43 o 
   3   3  14      283.73      282.64     31.85 o 
   4   3  14      360.61      224.59     73.48 o 
   5   3  14      123.07      102.79     11.89 o 
   6   3  14     1213.20     1150.66     43.72 o 
   7   3  14     1273.27     1295.29     53.08 o 
   8   3  14     3264.65     3283.75     79.51 o 
   9   3  14       23.90       39.47     13.59 o 
  10   3  14      230.27      270.84     27.98 o 
  11   3  14      310.56      297.64     37.76 o 
  12   3  14      883.62      830.70     67.63 o 
  13   3  14        8.40        3.71     25.36 o 
  14   3  14     1563.97     1701.47    199.77 o 
   0   4  14      662.51      691.77     38.36 o 
   1   4  14      689.60      728.91     25.74 o 
   2   4  14     3130.95     2981.11     66.06 o 
   3   4  14      677.34      664.11     23.99 o 
   4   4  14     4575.33     4079.86    447.76 o 
   5   4  14     3226.46     3157.49     57.93 o 
   6   4  14      879.72      850.04     39.08 o 
   7   4  14     4234.93     4341.08     85.24 o 
   8   4  14       63.35      111.46     23.97 o 
   9   4  14     1418.16     1451.31     49.81 o 
  10   4  14        0.80        3.78     11.79 o 
  11   4  14      530.84      509.81     51.85 o 
  12   4  14       26.40       36.52     22.77 o 
  13   4  14      411.85      443.54     52.46 o 
  14   4  14       69.24       60.35     28.57 o 
   1   5  14     1920.55     1986.46     40.95 o 
   2   5  14     3848.50     4145.37     87.10 o 
   3   5  14     2029.07     2031.68     62.43 o 
   4   5  14      194.02      154.30     41.76 o 
   5   5  14      176.46      187.76     12.87 o 
   6   5  14      923.88      967.46     36.13 o 
   7   5  14      990.53      961.47     58.95 o 
   8   5  14     7284.21     7425.38    111.07 o 
   9   5  14     9210.26     8875.52    116.48 o 
  10   5  14     3760.00     3837.65     85.23 o 
  11   5  14      366.92      311.53     38.61 o 
  12   5  14       40.37       54.67     34.98 o 
  13   5  14     1933.22     2122.28    153.13 o 
   0   6  14       67.26       69.96     23.60 o 
   1   6  14     2098.90     2077.77     44.50 o 
   2   6  14      138.00       98.07     15.07 o 
   3   6  14      343.20      327.78     23.03 o 
   4   6  14       29.34       40.55     12.69 o 
   5   6  14       57.92       53.14     10.88 o 
   6   6  14      284.86      342.25     32.41 o 
   7   6  14     1951.71     2058.49    100.35 o 
   8   6  14     1717.59     1822.86    124.08 o 
   9   6  14      918.47      806.33     68.75 o 
  10   6  14      482.79      430.13     54.07 o 
  11   6  14      121.71       78.12     28.95 o 
  12   6  14       12.90      -26.52     41.15 o 
  13   6  14       32.97       14.54     27.31 o 
   1   7  14       81.21       92.26     15.00 o 
   2   7  14     2010.69     2364.55     82.09 o 
   3   7  14       19.52        9.29     11.16 o 
   4   7  14     3584.43     3590.55     84.87 o 
   5   7  14        0.14       -4.72      9.85 o 
   6   7  14      878.42      733.65     46.86 o 
   7   7  14      846.50      898.95     68.20 o 
   8   7  14     2109.67     2139.05    127.55 o 
   9   7  14      585.67      581.58     61.23 o 
  10   7  14     2253.50     2332.30    123.73 o 
  11   7  14       21.13       18.21     23.20 o 
  12   7  14       52.98       40.74     25.60 o 
  13   7  14       46.20       79.87     44.67 o 
   0   8  14     1926.22     1837.24    142.83 o 
   1   8  14      908.37     1038.82     47.02 o 
   2   8  14     1834.77     1836.98     54.46 o 
   3   8  14      797.00      906.53     43.65 o 
   4   8  14        0.25       -0.79     11.01 o 
   5   8  14      410.78      416.61     27.97 o 
   6   8  14     2005.97     2098.65     79.89 o 
   7   8  14     2280.70     2211.55    109.04 o 
   8   8  14     3412.97     3496.57    141.83 o 
   9   8  14     1695.49     1626.26    101.70 o 
  10   8  14       98.65      122.58     38.25 o 
  11   8  14      294.67      380.28     54.30 o 
  12   8  14        2.63      -20.96     20.96 o 
   1   9  14     3732.66     3541.15     84.58 o 
   2   9  14        8.12       10.22      8.25 o 
   3   9  14     1079.50     1000.05     45.81 o 
   4   9  14        9.64        7.82      9.70 o 
   5   9  14       53.09       53.69     12.90 o 
   6   9  14        1.80       -0.41     13.11 o 
   7   9  14      259.20      249.28     38.97 o 
   8   9  14      192.14      221.23     41.15 o 
   9   9  14      174.00      156.04     48.30 o 
  10   9  14      270.89      320.79     51.99 o 
  11   9  14        0.08      -22.58     34.34 o 
  12   9  14      129.52      109.34     32.02 o 
   0  10  14      138.47      188.34     52.41 o 
   1  10  14      510.46      521.22     34.04 o 
   2  10  14     4044.31     3991.99     96.16 o 
   3  10  14       44.01       39.35     18.81 o 
   4  10  14       91.86       71.22     14.20 o 
   5  10  14       13.57        5.85     13.65 o 
   6  10  14      993.99     1071.87     59.99 o 
   7  10  14      511.45      433.07     38.72 o 
   8  10  14       15.39       34.18     21.98 o 
   9  10  14       70.19      113.96     35.39 o 
  10  10  14       99.70       35.43     43.88 o 
  11  10  14       25.41       -4.97     32.70 o 
   1  11  14       35.86       23.36     11.41 o 
   2  11  14       77.47       71.99     13.59 o 
   3  11  14      145.32      114.87     17.96 o 
   4  11  14     1385.25     1431.87     67.94 o 
   5  11  14       46.90       29.26     13.80 o 
   6  11  14      407.40      459.33     39.44 o 
   7  11  14       22.87       -2.06     15.26 o 
   8  11  14      747.86      822.64     76.78 o 
   9  11  14       23.43       -9.22     26.30 o 
  10  11  14      954.38     1081.43     91.56 o 
   0  12  14      170.60      188.48     25.52 o 
   1  12  14      582.14      570.36     43.06 o 
   2  12  14       29.78       41.78     25.95 o 
   3  12  14       26.30       20.18     14.12 o 
   4  12  14        5.86        3.85     14.53 o 
   5  12  14      688.47      737.47     56.86 o 
   6  12  14      898.64      937.12     57.93 o 
   7  12  14       65.17       69.60     29.13 o 
   8  12  14      218.61      213.70     41.21 o 
   9  12  14      438.31      416.20     57.88 o 
  10  12  14      317.82      355.70     53.20 o 
   1  13  14     3688.14     3560.27    205.35 o 
   2  13  14      389.88      433.92     50.03 o 
   3  13  14      152.22      159.62     27.84 o 
   4  13  14      157.44      176.52     25.59 o 
   5  13  14      694.66      686.12     50.41 o 
   6  13  14        0.23      -10.87     16.60 o 
   7  13  14      221.30      211.78     40.66 o 
   8  13  14      633.01      740.93     75.64 o 
   9  13  14      176.22      161.79     35.37 o 
   0  14  14     1049.86      991.22    128.63 o 
   1  14  14        1.10      -30.83     37.26 o 
   2  14  14     2603.18     2529.00    148.96 o 
   3  14  14       27.28      -11.11     19.87 o 
   4  14  14      246.01      236.50     30.60 o 
   5  14  14       78.54       58.45     22.80 o 
   6  14  14      506.99      614.54     63.62 o 
   7  14  14       24.88      -24.63     24.63 o 
   1  15  14      202.05      237.05     45.67 o 
   2  15  14      617.10      506.21     65.89 o 
   3  15  14      358.78      402.87     50.46 o 
   4  15  14        6.40       37.87     43.78 o 
   5  15  14      190.52      107.01     41.50 o 
   6  15  14       26.22       53.31     47.27 o 
   0  16  14        0.26       28.66     37.96 o 
   1  16  14      701.30      665.63    105.15 o 
   2  16  14      294.47      237.71     51.63 o 
   3  16  14      129.93       93.09     54.18 o 
   4  16  14       99.89      103.59     39.94 o 
   1   1  15     1240.05     1243.30     42.71 o 
   2   1  15       45.19       46.69     10.61 o 
   3   1  15       49.66       46.52     17.31 o 
   4   1  15     3837.13     3641.95     83.59 o 
   5   1  15     1238.11     1286.19     52.05 o 
   6   1  15      187.40      142.25     17.30 o 
   7   1  15      213.36      202.16     20.97 o 
   8   1  15     1300.71     1269.07     58.48 o 
   9   1  15     6737.48     6582.26    136.62 o 
  10   1  15     1030.48      977.67     55.93 o 
  11   1  15      249.47      241.72     30.00 o 
  12   1  15      244.79      214.08     28.90 o 
  13   1  15       20.68      -20.42     20.42 o 
  14   1  15       45.49       44.88     69.33 o 
   0   2  15    36084.40    37676.72    300.18 o 
   1   2  15    12501.87    13656.85    157.03 o 
   2   2  15     1484.27     1160.90     40.50 o 
   3   2  15       16.45       23.24      6.46 o 
   4   2  15    14319.08    14382.83    143.73 o 
   5   2  15     3567.40     3320.00     67.90 o 
   6   2  15      193.64      161.37     18.97 o 
   7   2  15     7463.49     7615.55    120.46 o 
   8   2  15     1328.78     1274.88     57.44 o 
   9   2  15      208.96      232.05     27.90 o 
  10   2  15      275.96      166.51     23.19 o 
  11   2  15     3227.78     3192.14    101.94 o 
  12   2  15      202.42      238.22     29.87 o 
  13   2  15      196.36      154.12     31.68 o 
  14   2  15       38.20       42.77     25.60 o 
   1   3  15     3900.64     4037.11     95.90 o 
   2   3  15     5872.48     6593.92     96.78 o 
   3   3  15     2486.34     3017.08     66.84 o 
   4   3  15      379.94      400.65     23.71 o 
   5   3  15      645.24      685.32     32.09 o 
   6   3  15        9.24       30.85     10.95 o 
   7   3  15     1168.17     1098.38     44.98 o 
   8   3  15     3453.45     3581.91     84.05 o 
   9   3  15     5360.03     5237.07    117.29 o 
  10   3  15      180.89      138.48     21.99 o 
  11   3  15        1.47        1.55     11.96 o 
  12   3  15     1170.77     1198.78     80.36 o 
  13   3  15       14.55       31.17     18.14 o 
  14   3  15       13.00       14.17     27.63 o 
   0   4  15        5.67        4.01      8.38 o 
   1   4  15     1991.50     2087.10     45.26 o 
   2   4  15     1117.46     1257.40     44.39 o 
   3   4  15     5048.27     5653.40     74.28 o 
   4   4  15     2439.43     2533.88     53.54 o 
   5   4  15        1.92       19.68      8.11 o 
   6   4  15      925.66      799.03     38.51 o 
   7   4  15       53.55       54.82     12.64 o 
   8   4  15     1014.10      959.82     42.61 o 
   9   4  15       18.01       24.68     12.91 o 
  10   4  15      391.00      329.46     30.98 o 
  11   4  15      799.42      751.55     61.23 o 
  12   4  15        0.14       17.88     19.06 o 
  13   4  15      232.07      359.80     65.32 o 
   1   5  15      307.27      239.42     15.12 o 
   2   5  15      306.53      353.41     24.43 o 
   3   5  15     2098.30     2080.88     65.09 o 
   4   5  15      313.51      283.97     43.49 o 
   5   5  15     1199.90     1193.07     31.57 o 
   6   5  15      288.76      209.11     18.93 o 
   7   5  15      329.62      310.30     23.03 o 
   8   5  15      592.75      569.07     33.77 o 
   9   5  15      933.88      824.91     37.05 o 
  10   5  15       43.05       81.04     47.91 o 
  11   5  15        0.00        6.42     16.37 o 
  12   5  15      102.59      104.90     35.81 o 
  13   5  15       14.02       66.19     35.90 o 
   0   6  15     4258.03     3794.25     87.69 o 
   1   6  15       94.79       59.99      8.37 o 
   2   6  15     7001.48     6862.39    117.64 o 
   3   6  15        1.84        1.44      9.62 o 
   4   6  15     1482.44     1366.63     61.57 o 
   5   6  15      910.09      921.80     53.11 o 
   6   6  15     2926.24     2836.18    100.44 o 
   7   6  15      549.36      522.15     52.18 o 
   8   6  15      245.75      238.09     39.25 o 
   9   6  15     1690.54     1867.00    104.41 o 
  10   6  15       48.43       35.01     29.83 o 
  11   6  15      731.17      779.04     73.46 o 
  12   6  15      459.21      488.10     75.48 o 
  13   6  15      544.67      538.31     81.93 o 
   1   7  15      374.94      325.17     23.78 o 
   2   7  15      510.09      570.84     35.60 o 
   3   7  15        0.85       14.88      8.49 o 
   4   7  15      566.74      565.13     35.34 o 
   5   7  15      391.53      435.55     27.21 o 
   6   7  15      491.02      433.87     29.36 o 
   7   7  15      752.60      681.64     60.54 o 
   8   7  15     5613.41     5743.98    225.39 o 
   9   7  15      721.38      754.37     69.30 o 
  10   7  15       62.59       74.85     23.11 o 
  11   7  15        6.33       34.35     22.97 o 
  12   7  15      500.84      527.67     63.66 o 
  13   7  15       82.03      224.87     70.69 o 
   0   8  15       36.68       22.65     14.07 o 
   1   8  15     1354.04     1287.05     53.26 o 
   2   8  15      155.17      182.22     21.42 o 
   3   8  15       11.22        2.58      5.54 o 
   4   8  15        3.61        1.22     10.23 o 
   5   8  15      478.36      468.90     32.01 o 
   6   8  15     1007.88     1000.00     43.23 o 
   7   8  15       27.35       51.54     24.99 o 
   8   8  15      191.27      202.77     37.37 o 
   9   8  15      709.53      711.11     70.43 o 
  10   8  15      579.20      686.83     69.24 o 
  11   8  15     2032.56     2270.55    130.26 o 
  12   8  15        6.87      -26.37     30.42 o 
   1   9  15       24.26       10.08     12.70 o 
   2   9  15       42.21       39.87      9.47 o 
   3   9  15     2182.93     2321.64     86.63 o 
   4   9  15      442.01      439.16     32.71 o 
   5   9  15      372.08      442.74     29.92 o 
   6   9  15       36.50       62.51     18.62 o 
   7   9  15      507.02      405.56     49.97 o 
   8   9  15     1420.17     1451.98     95.22 o 
   9   9  15     7018.98     6702.90    211.45 o 
  10   9  15     1389.28     1447.47    102.52 o 
  11   9  15      273.64      329.25     54.20 o 
  12   9  15      199.30      249.63     47.96 o 
   0  10  15      215.86      205.00     57.80 o 
   1  10  15        4.47       12.25     16.46 o 
   2  10  15     3502.56     3650.13     92.36 o 
   3  10  15       14.16        2.11      8.67 o 
   4  10  15      552.08      545.63     33.25 o 
   5  10  15      761.38      791.33     51.45 o 
   6  10  15      280.68      316.85     33.88 o 
   7  10  15       95.43      110.56     20.98 o 
   8  10  15        1.71       -0.89     37.38 o 
   9  10  15      627.92      572.15     65.80 o 
  10  10  15      324.72      274.66     47.70 o 
  11  10  15        2.40       14.20     46.49 o 
   1  11  15        7.11       30.55     13.42 o 
   2  11  15      432.65      397.02     32.50 o 
   3  11  15      615.34      617.74     40.04 o 
   4  11  15     1431.27     1284.04     72.04 o 
   5  11  15       51.42       57.49     20.62 o 
   6  11  15      733.96      718.39     50.68 o 
   7  11  15      264.03      211.66     30.93 o 
   8  11  15     1851.13     2166.84    121.02 o 
   9  11  15       51.68       43.25     28.20 o 
  10  11  15      919.81      862.76     82.19 o 
   0  12  15      231.62      282.95     68.26 o 
   1  12  15      105.10      128.50     26.57 o 
   2  12  15       10.42        0.47     12.80 o 
   3  12  15       46.13       38.90     22.24 o 
   4  12  15      967.39     1035.89     60.09 o 
   5  12  15      803.24      808.65     54.35 o 
   6  12  15       15.89       16.07     14.90 o 
   7  12  15      333.17      337.37     49.20 o 
   8  12  15       49.85       59.18     26.79 o 
   9  12  15      135.58      167.52     41.09 o 
   1  13  15      166.75      188.63     43.04 o 
   2  13  15       22.02       25.87     20.99 o 
   3  13  15      171.21      189.22     34.56 o 
   4  13  15       17.26       14.64     14.84 o 
   5  13  15      675.58      623.30     48.22 o 
   6  13  15      143.89       71.07     43.04 o 
   7  13  15      164.16      130.44     39.25 o 
   8  13  15        7.63       -2.45     61.46 o 
   0  14  15     2295.85     2457.55    202.26 o 
   1  14  15      437.31      360.37     54.08 o 
   2  14  15       28.77      -15.39     31.45 o 
   3  14  15       24.11       17.65     37.03 o 
   4  14  15      376.95      357.36     46.97 o 
   5  14  15       12.01        6.79     24.21 o 
   6  14  15        2.90       16.48     19.77 o 
   7  14  15      127.66       88.04     26.95 o 
   1  15  15       92.37       93.01     50.91 o 
   2  15  15      143.78      145.49     48.69 o 
   3  15  15        3.68       -7.08     21.26 o 
   4  15  15      767.25      550.30     79.89 o 
   5  15  15      217.01      181.33     68.52 o 
   0  16  15      134.50      109.59     48.98 o 
   1  16  15       81.67      117.79     36.45 o 
   2  16  15        3.64      -26.10     32.07 o 
   3  16  15      166.55      126.56     38.66 o 
   0   0  16     3136.25     3188.06    152.78 o 
   1   0  16      482.93      710.52     43.49 o 
   2   0  16    12764.21    13183.21    218.24 o 
   3   0  16     9972.74    11243.12    218.28 o 
   4   0  16      195.97      228.86     71.34 o 
   5   0  16     7077.32     7096.35    129.13 o 
   6   0  16     3911.42     3781.04    110.57 o 
   7   0  16      171.11       75.89     36.92 o 
   8   0  16      332.44      360.81     60.06 o 
   9   0  16     3841.90     3462.63    142.98 o 
  10   0  16     2494.40     2336.19    122.95 o 
  11   0  16     4199.30     4746.62    180.63 o 
  12   0  16        8.41       40.95     39.60 o 
  13   0  16      884.15     1031.93    144.42 o 
  14   0  16      329.83      450.13     96.29 o 
   1   1  16     1591.62     1844.12     53.27 o 
   2   1  16      564.47      470.31     28.70 o 
   3   1  16      523.31      649.73     33.15 o 
   4   1  16      176.42      313.35     30.73 o 
   5   1  16       41.48       37.79      9.25 o 
   6   1  16     1988.36     1933.74     60.95 o 
   7   1  16       49.66       32.60     12.62 o 
   8   1  16     8578.66     8194.76    148.43 o 
   9   1  16      672.94      694.14     46.28 o 
  10   1  16     2384.58     2378.51     86.56 o 
  11   1  16        0.05       11.79     12.94 o 
  12   1  16       64.08       40.91     18.57 o 
  13   1  16      670.77      797.84     67.36 o 
  14   1  16     1415.82     1525.60    117.64 o 
   0   2  16     5449.09     6548.32    130.31 o 
   1   2  16     1386.35     1561.38     55.94 o 
   2   2  16     1101.09     1287.51     44.63 o 
   3   2  16       51.43       31.30      7.49 o 
   4   2  16      999.58     1301.49     45.09 o 
   5   2  16       42.05       43.58      9.47 o 
   6   2  16       42.23       21.80     11.63 o 
   7   2  16      348.67      379.43     29.27 o 
   8   2  16      103.23      161.47     22.82 o 
   9   2  16        8.75        6.51     11.99 o 
  10   2  16      570.31      441.33     37.96 o 
  11   2  16       30.04       16.45     20.76 o 
  12   2  16       69.91       86.04     20.63 o 
  13   2  16       18.37       29.61     18.55 o 
  14   2  16      125.68      158.94     48.57 o 
   1   3  16      690.81      762.74     31.81 o 
   2   3  16     1305.48     1593.31     49.38 o 
   3   3  16     3134.67     3315.70     80.79 o 
   4   3  16     1608.69     1525.36     46.41 o 
   5   3  16       47.07       91.83     12.38 o 
   6   3  16        4.04        0.34      9.39 o 
   7   3  16      249.12      244.57     22.95 o 
   8   3  16     1387.11     1261.61     77.34 o 
   9   3  16      270.82      254.57     28.37 o 
  10   3  16     2306.84     2328.44     82.35 o 
  11   3  16        0.71       -5.98     14.04 o 
  12   3  16       21.70       24.90     18.08 o 
  13   3  16        0.53      -11.07     18.38 o 
   0   4  16      567.80      377.39     28.82 o 
   1   4  16      683.54      759.83     28.65 o 
   2   4  16     6590.59     6890.98    106.20 o 
   3   4  16      353.47      353.35     19.31 o 
   4   4  16     3778.80     3837.29     68.83 o 
   5   4  16     2660.37     2823.10     57.51 o 
   6   4  16     2168.54     1990.58     61.72 o 
   7   4  16     2883.94     2560.99     67.13 o 
   8   4  16      865.50      846.81     56.88 o 
   9   4  16     4423.70     4599.71    107.25 o 
  10   4  16      949.06      879.51     48.88 o 
  11   4  16     2193.30     2493.57    110.43 o 
  12   4  16      175.40      169.38     29.20 o 
  13   4  16      902.03      970.31    101.12 o 
   1   5  16     1408.46     1347.15     36.80 o 
   2   5  16     3714.62     4122.77     58.24 o 
   3   5  16      911.40      914.72     45.96 o 
   4   5  16     1220.19     1226.63     60.11 o 
   5   5  16      354.44      352.46     20.95 o 
   6   5  16       67.88       98.20     14.49 o 
   7   5  16       32.82       44.92     16.10 o 
   8   5  16       54.12       26.65     10.16 o 
   9   5  16     4040.47     3974.59     93.55 o 
  10   5  16       35.05       50.45     25.78 o 
  11   5  16      316.03      292.38     47.20 o 
  12   5  16        6.33      -13.99     34.08 o 
  13   5  16     1193.94     1361.02    124.24 o 
   0   6  16     8074.98     8502.38    133.46 o 
   1   6  16      431.18      418.96     19.27 o 
   2   6  16     1503.63     1501.48     51.21 o 
   3   6  16       27.01       16.24     13.04 o 
   4   6  16      396.66      401.66     36.19 o 
   5   6  16        5.59       16.02     11.00 o 
   6   6  16       49.46       36.00     12.63 o 
   7   6  16      218.64      209.70     33.77 o 
   8   6  16       12.63       22.29     17.85 o 
   9   6  16        2.74        0.38     21.79 o 
  10   6  16     1154.54     1023.34    103.32 o 
  11   6  16      756.38      712.08    138.66 o 
  12   6  16       94.00       92.53     34.19 o 
  13   6  16       13.64       32.69     38.74 o 
   1   7  16      414.96      384.92     26.24 o 
   2   7  16     1284.39     1278.18     49.05 o 
   3   7  16     2571.48     2629.05     80.93 o 
   4   7  16       34.40        8.73      9.86 o 
   5   7  16       13.87        9.76      9.80 o 
   6   7  16       84.42       95.53     13.94 o 
   7   7  16     1620.14     1524.07     90.68 o 
   8   7  16     2200.97     1775.38    121.80 o 
   9   7  16     2027.38     2052.93    112.30 o 
  10   7  16       76.12       43.64     25.60 o 
  11   7  16       30.84       48.65     28.49 o 
  12   7  16      377.58      404.69     72.17 o 
   0   8  16     1069.69      938.62     71.48 o 
   1   8  16        7.88       10.91      9.81 o 
   2   8  16      738.65      735.75     49.98 o 
   3   8  16       30.35        5.64      8.57 o 
   4   8  16     3966.74     4125.67     89.92 o 
   5   8  16     2879.46     2862.25     70.64 o 
   6   8  16     1392.83     1503.33     50.73 o 
   7   8  16     3983.65     4022.57    122.94 o 
   8   8  16      186.55      187.62     36.82 o 
   9   8  16     1162.87     1154.11     87.46 o 
  10   8  16      941.74      990.14     83.63 o 
  11   8  16      967.48      933.60     84.55 o 
  12   8  16        3.04        1.84     23.15 o 
   1   9  16     2892.32     2727.51    130.72 o 
   2   9  16        0.27       -3.18     11.88 o 
   3   9  16      966.54      916.76     47.22 o 
   4   9  16      668.41      669.45     36.96 o 
   5   9  16       48.57       49.87     13.03 o 
   6   9  16      109.74      147.44     19.09 o 
   7   9  16      439.78      384.95     49.92 o 
   8   9  16       34.50       74.80     32.93 o 
   9   9  16     1750.08     1595.12    105.03 o 
  10   9  16      143.11      140.55     35.02 o 
  11   9  16        5.58       34.41     22.09 o 
   0  10  16      378.04      518.47     88.21 o 
   1  10  16      130.22      122.95     23.83 o 
   2  10  16      191.32      173.95     26.90 o 
   3  10  16        0.01       -6.24     10.22 o 
   4  10  16      301.92      314.84     36.09 o 
   5  10  16      116.66      119.93     26.89 o 
   6  10  16       36.74       41.44     16.77 o 
   7  10  16       40.59       28.85     16.33 o 
   8  10  16     1227.48     1176.21     89.07 o 
   9  10  16      171.70      254.81     57.79 o 
  10  10  16      650.53      589.16     67.30 o 
  11  10  16       33.82       22.78     35.84 o 
   1  11  16       32.15       44.39     28.02 o 
   2  11  16      263.48      274.76     28.16 o 
   3  11  16      496.75      448.97     68.09 o 
   4  11  16      323.35      365.55     40.15 o 
   5  11  16      399.37      383.84     37.81 o 
   6  11  16       29.98       32.46     16.95 o 
   7  11  16      221.64      172.61     27.79 o 
   8  11  16     1581.31     1819.65    112.80 o 
   9  11  16      142.32      133.24     35.51 o 
  10  11  16      289.69      328.40     51.69 o 
   0  12  16     1445.82     1451.63    149.86 o 
   1  12  16      892.32      927.45     83.21 o 
   2  12  16        9.87        1.10     14.84 o 
   3  12  16      478.00      480.96     45.09 o 
   4  12  16      230.20      214.80     29.76 o 
   5  12  16      765.17      878.10     57.53 o 
   6  12  16        3.17        3.19     18.82 o 
   7  12  16     1170.64     1070.71     84.66 o 
   8  12  16       45.86       12.51     24.50 o 
   9  12  16      451.09      545.66     65.61 o 
   1  13  16      594.07      569.00     69.97 o 
   2  13  16       56.43       40.55     24.63 o 
   3  13  16     1392.10     1501.45     79.13 o 
   4  13  16      291.39      273.83     31.95 o 
   5  13  16      199.21      273.41     33.66 o 
   6  13  16      125.07       51.15     26.10 o 
   7  13  16       18.62        0.24     23.98 o 
   8  13  16      115.14      110.71     29.02 o 
   0  14  16     2916.77     2683.93    213.64 o 
   1  14  16        3.46      -19.97     25.33 o 
   2  14  16      328.98      396.53     58.95 o 
   3  14  16       75.70      107.27     34.36 o 
   4  14  16      166.59      133.29     28.82 o 
   5  14  16      274.90      306.32     81.00 o 
   6  14  16      121.72      122.37     32.51 o 
   7  14  16       96.77       10.10     22.16 o 
   1  15  16      144.30      177.76     42.34 o 
   2  15  16      132.49      134.04     36.82 o 
   3  15  16      775.96      740.54     68.76 o 
   4  15  16      168.63      176.83     47.76 o 
   5  15  16        6.94       84.37     38.15 o 
   0  16  16       91.95       88.01     41.93 o 
   1  16  16      384.74      352.15     58.98 o 
   2  16  16       13.22        4.15     32.93 o 
   1   1  17       31.06       22.72      9.57 o 
   2   1  17     8637.04     9763.72    129.35 o 
   3   1  17       21.61        0.87     10.90 o 
   4   1  17       23.53       22.30      8.14 o 
   5   1  17     5472.27     5534.22     86.76 o 
   6   1  17      382.59      383.73     31.57 o 
   7   1  17       42.73       12.63     12.83 o 
   8   1  17       76.29       74.55     17.40 o 
   9   1  17       10.78       -9.00     13.14 o 
  10   1  17        0.15        6.45     13.95 o 
  11   1  17       67.25       17.85     18.53 o 
  12   1  17       69.99       70.06     17.37 o 
  13   1  17      623.14      709.63     63.65 o 
  14   1  17       23.75       25.87     22.15 o 
   0   2  17      322.09      145.20     22.92 o 
   1   2  17     6305.50     6702.73    105.43 o 
   2   2  17     4020.97     3635.79     76.56 o 
   3   2  17      232.82      123.53     38.99 o 
   4   2  17     4169.15     3833.04     79.12 o 
   5   2  17     5026.99     4795.47     79.52 o 
   6   2  17      241.65      205.21     21.18 o 
   7   2  17     2425.25     2245.04     75.23 o 
   8   2  17       14.96        2.40     11.72 o 
   9   2  17      864.43      959.82     64.06 o 
  10   2  17      718.14      605.36     43.72 o 
  11   2  17     1336.83     1239.72     64.38 o 
  12   2  17     1017.76     1041.47     75.74 o 
  13   2  17      290.64      322.77     43.57 o 
   1   3  17       73.77       88.55     11.77 o 
   2   3  17      730.47      725.38     34.89 o 
   3   3  17      187.58       69.24     44.27 o 
   4   3  17      289.70      211.59     18.97 o 
   5   3  17     1586.16     1535.86     46.46 o 
   6   3  17     1351.46     1412.40     51.29 o 
   7   3  17       42.11       38.34     12.83 o 
   8   3  17     4721.96     4320.04    172.36 o 
   9   3  17      150.08      184.50     24.65 o 
  10   3  17     2273.20     2069.72     78.70 o 
  11   3  17       49.67       45.36     16.88 o 
  12   3  17      408.77      369.12     44.67 o 
  13   3  17      445.27      485.47     81.98 o 
   0   4  17      381.60      437.00     32.19 o 
   1   4  17     3609.87     4034.48     81.05 o 
   2   4  17        0.19       10.18     10.16 o 
   3   4  17      353.08      418.42     28.04 o 
   4   4  17      155.66      151.52     15.54 o 
   5   4  17        1.67        8.16      7.01 o 
   6   4  17     1062.18     1007.45     41.17 o 
   7   4  17     2442.24     2452.66     99.00 o 
   8   4  17     2496.63     2723.54     80.47 o 
   9   4  17       43.06       47.82     17.19 o 
  10   4  17     1849.75     1834.05     79.00 o 
  11   4  17      147.61      167.58     33.32 o 
  12   4  17        3.08        8.58     27.12 o 
  13   4  17      331.94      344.60    139.98 o 
   1   5  17       34.93       32.15      7.02 o 
   2   5  17      556.64      544.86     23.12 o 
   3   5  17       75.74       48.92     10.62 o 
   4   5  17       37.18       24.00      7.27 o 
   5   5  17     2675.28     2693.56     58.77 o 
   6   5  17        8.52       14.27      8.19 o 
   7   5  17       86.55       83.17     21.29 o 
   8   5  17     3447.81     3288.03    100.21 o 
   9   5  17      725.19      768.73     42.63 o 
  10   5  17      315.81      270.18     34.85 o 
  11   5  17       38.88       61.37     34.77 o 
  12   5  17        4.78       28.59     40.35 o 
  13   5  17      295.42      434.92     72.55 o 
   0   6  17     8730.73     8666.92    127.18 o 
   1   6  17      272.23      303.28     17.20 o 
   2   6  17     4074.56     4084.14     89.69 o 
   3   6  17        4.53       -3.91      8.82 o 
   4   6  17     5104.11     5321.07    115.04 o 
   5   6  17     2510.84     2460.41     70.90 o 
   6   6  17      444.43      454.18     31.72 o 
   7   6  17      873.36      952.45     90.80 o 
   8   6  17     1235.85     1246.29    106.36 o 
   9   6  17      787.98      826.71     89.17 o 
  10   6  17       13.53        0.43    104.17 o 
  11   6  17     1331.33     1548.51    128.69 o 
  12   6  17      539.98      500.07     76.63 o 
  13   6  17        1.17       38.58     36.07 o 
   1   7  17      712.89      793.69     37.69 o 
   2   7  17      100.28      131.62     18.59 o 
   3   7  17       12.63       21.99      8.03 o 
   4   7  17      484.51      446.96     33.92 o 
   5   7  17      206.66      213.72     25.28 o 
   6   7  17      315.10      276.96     39.03 o 
   7   7  17        6.38       23.46     22.90 o 
   8   7  17      316.19      296.14     43.69 o 
   9   7  17      354.81      469.15     55.95 o 
  10   7  17       30.48        2.99     33.41 o 
  11   7  17        4.73       46.10     25.35 o 
  12   7  17      739.92      706.61     91.40 o 
   0   8  17       25.28       22.78     12.79 o 
   1   8  17     3173.93     3279.34     85.85 o 
   2   8  17      111.75      143.33     19.59 o 
   3   8  17      965.54      993.23     70.53 o 
   4   8  17      143.88      161.37     25.01 o 
   5   8  17      479.55      443.18     33.79 o 
   6   8  17       40.90       19.31     12.85 o 
   7   8  17       97.02       69.88     24.08 o 
   8   8  17       56.76        9.82     23.78 o 
   9   8  17       23.36       24.80     24.48 o 
  10   8  17      384.46      411.91     58.20 o 
  11   8  17      337.10      334.19     53.33 o 
  12   8  17      252.34      344.11     88.04 o 
   1   9  17        7.26        1.64     12.86 o 
   2   9  17     2038.98     2271.92     75.95 o 
   3   9  17      376.31      399.55     38.84 o 
   4   9  17      112.67       99.84     21.54 o 
   5   9  17        3.70        1.70     10.36 o 
   6   9  17      354.74      311.06     34.52 o 
   7   9  17       15.49        6.02     24.64 o 
   8   9  17      129.39       79.61     28.07 o 
   9   9  17      753.17      678.41     69.83 o 
  10   9  17       15.97       38.55     28.80 o 
  11   9  17       18.57       11.98     28.33 o 
   0  10  17    19970.06    20276.90    528.10 o 
   1  10  17       69.42       50.00     23.47 o 
   2  10  17     1486.55     1640.20     89.58 o 
   3  10  17       55.95       37.77     15.16 o 
   4  10  17     1344.93     1371.97     64.23 o 
   5  10  17        0.32        1.92     13.96 o 
   6  10  17     1121.19     1174.20     80.27 o 
   7  10  17      400.44      428.58     40.67 o 
   8  10  17       17.42        5.70     30.77 o 
   9  10  17      378.25      565.29     64.34 o 
  10  10  17       47.48       56.46     27.74 o 
  11  10  17      520.75      524.16     67.37 o 
   1  11  17      589.56      760.70     74.70 o 
   2  11  17       70.51      109.66     31.98 o 
   3  11  17     1289.72     1435.81     74.94 o 
   4  11  17      595.49      607.00     51.41 o 
   5  11  17      167.81      173.22     43.05 o 
   6  11  17       32.98       13.89     14.36 o 
   7  11  17      417.10      446.53     42.48 o 
   8  11  17     4736.47     4753.88    179.90 o 
   9  11  17      312.02      311.18     51.96 o 
  10  11  17       20.84       37.35     23.36 o 
   0  12  17       37.86       54.90     40.96 o 
   1  12  17     1213.23     1186.70     95.89 o 
   2  12  17      369.25      408.80     59.90 o 
   3  12  17      861.41      872.37     80.69 o 
   4  12  17      288.43      328.94     55.67 o 
   5  12  17      460.65      476.94     43.59 o 
   6  12  17      469.74      529.88     45.99 o 
   7  12  17      409.61      431.54     54.65 o 
   8  12  17       99.20      117.97     30.30 o 
   9  12  17      297.21      297.32     60.22 o 
   1  13  17       60.36       46.54     34.38 o 
   2  13  17      316.16      313.48     52.85 o 
   3  13  17      815.95      789.83     79.66 o 
   4  13  17      196.21      209.09     38.30 o 
   5  13  17      889.35      913.62     59.64 o 
   6  13  17      115.88      116.27     49.24 o 
   7  13  17      496.39      501.77     58.82 o 
   8  13  17       46.42      105.22     37.59 o 
   0  14  17      742.19      883.65    125.67 o 
   1  14  17       26.87       26.38     23.56 o 
   2  14  17      946.32      971.27    163.21 o 
   3  14  17       42.84       21.86     25.91 o 
   4  14  17       46.52       41.21     19.63 o 
   5  14  17        0.37       22.39     28.44 o 
   6  14  17      219.27      148.23    101.31 o 
   1  15  17       47.81       97.27     33.73 o 
   2  15  17       40.43       53.35     27.46 o 
   3  15  17      468.68      448.06     55.62 o 
   4  15  17     1189.12     1301.59    125.55 o 
   5  15  17      143.81      137.44     87.41 o 
   0  16  17      228.61      184.97     68.35 o 
   1  16  17        7.87       15.00     53.57 o 
   0   0  18       65.50      216.90     42.62 o 
   1   0  18    18361.39    20599.40    244.93 o 
   2   0  18    17412.92    18442.20    324.19 o 
   3   0  18     3062.55     2837.18    116.33 o 
   4   0  18     5897.75     5710.61    138.62 o 
   5   0  18     1155.93     1098.76     73.48 o 
   6   0  18    11654.14    11102.96    235.95 o 
   7   0  18    13626.74    12858.66    262.00 o 
   8   0  18     8165.62     7876.18    212.31 o 
   9   0  18     1878.24     2153.76    115.03 o 
  10   0  18      240.26      291.24     46.68 o 
  11   0  18     2900.83     3022.16    145.06 o 
  12   0  18      210.17      180.61     41.05 o 
  13   0  18     4354.47     4443.51    273.74 o 
   1   1  18      366.88      509.48     30.71 o 
   2   1  18      471.06      594.73     34.11 o 
   3   1  18      944.17      889.48     41.18 o 
   4   1  18        0.61        4.84      8.61 o 
   5   1  18      410.07      452.83     28.01 o 
   6   1  18      599.88      579.43     39.01 o 
   7   1  18       77.48       55.00     14.67 o 
   8   1  18     1598.73     1506.44     65.62 o 
   9   1  18      910.66      852.08     59.83 o 
  10   1  18        1.03        0.52     14.42 o 
  11   1  18        6.84       10.51     13.97 o 
  12   1  18      348.77      351.05     36.81 o 
  13   1  18        2.01       24.79     16.23 o 
   0   2  18      482.27      531.28     41.19 o 
   1   2  18      132.35      220.20     21.72 o 
   2   2  18     1239.20     1284.42     49.23 o 
   3   2  18       15.69       24.65      8.60 o 
   4   2  18        2.08       -6.25     10.57 o 
   5   2  18      638.44      589.00     33.56 o 
   6   2  18      834.87      912.18     47.66 o 
   7   2  18       40.58       35.64     18.31 o 
   8   2  18      108.36       79.51     15.55 o 
   9   2  18       40.80       47.57     15.99 o 
  10   2  18       16.40       12.43     13.21 o 
  11   2  18      218.06      174.38     24.94 o 
  12   2  18        0.17       -0.49     21.16 o 
  13   2  18       17.25       31.18     22.66 o 
   1   3  18      546.31      561.32     28.32 o 
   2   3  18     4928.19     4788.08     83.29 o 
   3   3  18      204.86      194.27     17.88 o 
   4   3  18       40.20       44.74     10.83 o 
   5   3  18     2015.15     1956.84     53.77 o 
   6   3  18      170.43      172.11     21.41 o 
   7   3  18        0.20        7.77     11.65 o 
   8   3  18     3226.39     2991.34     88.80 o 
   9   3  18      358.55      246.17     28.25 o 
  10   3  18     1087.21     1099.11     57.94 o 
  11   3  18       15.80        0.01     12.27 o 
  12   3  18       31.91       47.35     24.89 o 
  13   3  18       53.58       54.27     31.22 o 
   0   4  18     2715.99     2349.99     73.38 o 
   1   4  18      710.27      754.62     36.84 o 
   2   4  18     6025.73     5947.90     96.44 o 
   3   4  18     3146.46     3099.17     76.13 o 
   4   4  18     3378.01     3408.15     65.99 o 
   5   4  18     6904.23     6660.40     88.53 o 
   6   4  18     5271.63     5078.36     92.18 o 
   7   4  18     1677.98     1780.09     63.67 o 
   8   4  18      176.87      146.41     21.45 o 
   9   4  18     3478.71     3754.17     99.13 o 
  10   4  18        0.09       -1.79     13.68 o 
  11   4  18     3891.33     3984.44    139.04 o 
  12   4  18       69.49       56.42     28.39 o 
  13   4  18     2036.49     2293.21    156.95 o 
   1   5  18     4035.63     3887.62     64.01 o 
   2   5  18     1602.44     1794.11     48.44 o 
   3   5  18      607.66      700.22     27.89 o 
   4   5  18     2430.34     2612.95     72.73 o 
   5   5  18     1180.24     1213.78     36.08 o 
   6   5  18      725.83      750.60     33.21 o 
   7   5  18     1572.84     1482.24     54.33 o 
   8   5  18        3.83        5.37      9.75 o 
   9   5  18       11.83       23.12     17.60 o 
  10   5  18       10.21       34.32     16.02 o 
  11   5  18       42.32       33.46     67.50 o 
  12   5  18      152.88      151.28     42.36 o 
  13   5  18      184.59      191.37     52.40 o 
   0   6  18     5309.31     5196.78    110.34 o 
   1   6  18     2524.92     2594.26     53.13 o 
   2   6  18     1767.98     1753.16     63.99 o 
   3   6  18      322.95      334.26     30.20 o 
   4   6  18       47.79       36.75     12.74 o 
   5   6  18      371.36      352.48     36.42 o 
   6   6  18      997.45     1060.91     55.20 o 
   7   6  18      633.34      534.21     69.88 o 
   8   6  18      240.42      256.31     53.80 o 
   9   6  18        7.95       17.72     35.61 o 
  10   6  18      284.88      290.55     57.96 o 
  11   6  18      163.30      114.60     41.56 o 
  12   6  18       41.47       12.36     34.49 o 
   1   7  18      147.15      152.05     14.44 o 
   2   7  18      387.35      368.04     30.34 o 
   3   7  18     1495.01     1463.38     87.59 o 
   4   7  18      251.28      257.37     31.29 o 
   5   7  18     2816.55     2896.58    113.54 o 
   6   7  18      160.79      125.77     21.94 o 
   7   7  18        9.30        2.61     26.88 o 
   8   7  18     4973.97     4690.64    212.62 o 
   9   7  18      307.71      437.02    143.25 o 
  10   7  18     1417.25     1352.66    122.22 o 
  11   7  18      177.05      351.42     66.98 o 
  12   7  18      550.88      547.96     83.98 o 
   0   8  18     3708.14     3806.60    110.24 o 
   1   8  18      197.69      146.49     19.85 o 
   2   8  18       21.58       11.36     10.65 o 
   3   8  18     1760.32     1749.56     79.83 o 
   4   8  18     1915.38     1841.47     69.64 o 
   5   8  18     2155.99     2158.52     85.73 o 
   6   8  18        8.40       40.02     35.93 o 
   7   8  18      479.96      451.20     68.97 o 
   8   8  18      173.71      176.25     46.82 o 
   9   8  18     3255.89     3540.86    195.08 o 
  10   8  18      512.65      497.12    108.65 o 
  11   8  18      973.15     1019.37    176.63 o 
   1   9  18      728.49      755.35     43.31 o 
   2   9  18     1357.64     1315.26     59.10 o 
   3   9  18      593.79      614.34     48.84 o 
   4   9  18     1549.55     1578.74     66.03 o 
   5   9  18     1986.96     2044.97     99.98 o 
   6   9  18      710.97      711.69     51.41 o 
   7   9  18       13.70        8.56     13.77 o 
   8   9  18     1711.51     1537.31    100.18 o 
   9   9  18       52.87       33.51     34.13 o 
  10   9  18        1.09      -30.48     30.48 o 
  11   9  18        4.85      -46.41     46.41 o 
   0  10  18      376.86      384.80     82.37 o 
   1  10  18      724.97      673.43     70.26 o 
   2  10  18      608.18      518.06     38.56 o 
   3  10  18      241.58      239.45     43.79 o 
   4  10  18       40.59       42.55     42.66 o 
   5  10  18      852.52      885.96     56.40 o 
   6  10  18      206.64      175.80     27.56 o 
   7  10  18       81.77       62.15     18.26 o 
   8  10  18       10.73       30.00     22.78 o 
   9  10  18       10.46        9.88     28.30 o 
  10  10  18      165.39      240.28     47.41 o 
   1  11  18       70.77       44.46     22.69 o 
   2  11  18        9.26       -4.03     18.96 o 
   3  11  18      198.21      323.84     51.44 o 
   4  11  18       54.46       85.66     55.41 o 
   5  11  18      404.90      409.07     40.36 o 
   6  11  18      601.39      578.31     59.80 o 
   7  11  18       32.38       44.30     32.42 o 
   8  11  18       78.71       83.23     30.87 o 
   9  11  18      597.80      600.79     67.77 o 
   0  12  18      206.88      196.71     56.40 o 
   1  12  18      219.56      202.78     42.89 o 
   2  12  18      124.49       75.78     81.23 o 
   3  12  18      122.56      114.87     51.85 o 
   4  12  18       16.74       33.57     20.72 o 
   5  12  18      980.54      950.85     61.19 o 
   6  12  18      398.92      397.37     40.40 o 
   7  12  18      400.52      405.13     54.40 o 
   8  12  18       27.00       -5.29     25.47 o 
   9  12  18      533.34      528.50     65.00 o 
   1  13  18      577.86      686.00    112.84 o 
   2  13  18      557.86      581.25     71.16 o 
   3  13  18      380.03      496.41     86.95 o 
   4  13  18      159.22      158.61     63.52 o 
   5  13  18      813.87      928.84     61.42 o 
   6  13  18       64.60       94.43     29.36 o 
   7  13  18      103.71       91.21     41.84 o 
   0  14  18      687.39      538.71     96.33 o 
   1  14  18       22.81       13.11     36.80 o 
   2  14  18        0.42      -31.07     52.82 o 
   3  14  18       16.82       14.79     18.83 o 
   4  14  18      235.12      210.17     38.41 o 
   5  14  18       73.14       69.01     32.25 o 
   6  14  18       28.04       15.64     36.77 o 
   1  15  18     1081.57     1183.87    104.01 o 
   2  15  18        1.25        3.93     77.56 o 
   3  15  18        3.97       26.01     30.69 o 
   4  15  18      466.98      380.30     71.52 o 
   1   1  19      766.06      810.08     38.94 o 
   2   1  19      428.25      389.61     27.57 o 
   3   1  19     2295.61     2232.67     61.24 o 
   4   1  19     3153.12     3444.97     84.58 o 
   5   1  19      728.84      703.11     42.29 o 
   6   1  19     1123.21     1177.04     75.71 o 
   7   1  19     1193.86     1051.41     53.59 o 
   8   1  19     1049.90     1012.66     55.04 o 
   9   1  19       48.77       66.04     18.52 o 
  10   1  19      298.77      272.01     30.71 o 
  11   1  19       53.10       44.09     21.90 o 
  12   1  19       20.01       33.19     20.67 o 
  13   1  19        0.15        3.42     27.77 o 
   0   2  19     9845.13     9321.63    221.01 o 
   1   2  19      173.44      142.90     17.14 o 
   2   2  19    10073.52     9948.05    127.69 o 
   3   2  19        7.45        1.61      7.30 o 
   4   2  19     3407.04     3124.18     72.24 o 
   5   2  19     1116.98     1193.34     53.14 o 
   6   2  19     3710.39     3664.15     96.15 o 
   7   2  19     1440.48     1320.56     59.88 o 
   8   2  19      960.17      899.04     51.44 o 
   9   2  19     1468.88     1426.30     66.04 o 
  10   2  19      871.23      766.95     50.26 o 
  11   2  19      317.98      379.99     36.36 o 
  12   2  19      977.39     1022.96     80.50 o 
  13   2  19      174.82      138.95     39.00 o 
   1   3  19      498.68      625.13     28.77 o 
   2   3  19       68.51       50.35     19.14 o 
   3   3  19     1840.04     1907.26     61.30 o 
   4   3  19        7.44       17.05      8.83 o 
   5   3  19        2.90        3.50     10.25 o 
   6   3  19        2.83       33.57     13.27 o 
   7   3  19      482.34      415.01     32.91 o 
   8   3  19     1795.27     1581.83     65.91 o 
   9   3  19      340.07      261.26     35.33 o 
  10   3  19       22.47       21.42     12.80 o 
  11   3  19       65.40       85.10     20.67 o 
  12   3  19      266.47      255.69     38.69 o 
  13   3  19      350.17      445.65     70.59 o 
   0   4  19     2761.67     3080.21     81.69 o 
   1   4  19      687.53      709.98     33.93 o 
   2   4  19     5615.70     5888.01     96.09 o 
   3   4  19        0.53       11.76     11.20 o 
   4   4  19      203.16      178.30     17.86 o 
   5   4  19      915.85      881.04     38.24 o 
   6   4  19     1317.01     1303.55     48.03 o 
   7   4  19      315.88      342.73     32.22 o 
   8   4  19      602.75      521.95     47.85 o 
   9   4  19      361.05      445.61     42.39 o 
  10   4  19        0.58       -0.54     11.23 o 
  11   4  19      143.27       99.58     40.51 o 
  12   4  19      440.98      498.82     74.41 o 
  13   4  19        0.84        4.81     35.14 o 
   1   5  19       42.46       40.45      7.89 o 
   2   5  19      770.34      796.32     36.46 o 
   3   5  19       23.31       51.46     11.64 o 
   4   5  19     2477.42     2506.43     60.54 o 
   5   5  19      176.05      148.04     14.57 o 
   6   5  19     2897.96     2861.28     65.11 o 
   7   5  19        2.88       16.44     17.12 o 
   8   5  19     1429.33     1443.70     57.13 o 
   9   5  19     2246.72     2308.74     74.95 o 
  10   5  19        1.31      -28.81     28.81 o 
  11   5  19      107.71       84.53     40.72 o 
  12   5  19      207.96       98.05     40.69 o 
   0   6  19    13157.64    13529.64    238.84 o 
   1   6  19     4567.36     4697.38     78.38 o 
   2   6  19     2615.88     2370.56     92.62 o 
   3   6  19      117.68      119.45     39.17 o 
   4   6  19     3681.78     3473.25    148.12 o 
   5   6  19     1286.86     1358.22     69.95 o 
   6   6  19      370.57      342.96     33.76 o 
   7   6  19     1186.12     1012.47    197.39 o 
   8   6  19       98.41      101.94     39.35 o 
   9   6  19      360.91      220.54     47.24 o 
  10   6  19      354.12      396.02     75.69 o 
  11   6  19      493.31      622.07     86.50 o 
  12   6  19       67.54       58.04     59.42 o 
   1   7  19       20.81        8.94      6.67 o 
   2   7  19      872.30      900.71     47.47 o 
   3   7  19      911.89     1008.99     62.02 o 
   4   7  19     1046.19     1076.00     54.09 o 
   5   7  19      149.60      154.00     24.32 o 
   6   7  19        4.60        1.12     13.12 o 
   7   7  19      102.08       83.50     33.48 o 
   8   7  19      250.09      271.73     61.30 o 
   9   7  19        9.62       28.54     41.81 o 
  10   7  19     2118.06     2328.33    159.93 o 
  11   7  19       42.75       90.74     43.37 o 
  12   7  19       88.56       34.93     29.26 o 
   0   8  19        0.14       17.20     12.87 o 
   1   8  19      356.62      338.47     29.36 o 
   2   8  19     2303.73     2280.61     77.16 o 
   3   8  19      174.12      172.03     27.09 o 
   4   8  19     1796.55     1825.33     71.16 o 
   5   8  19      344.91      385.20     58.25 o 
   6   8  19     2212.55     2434.60    110.50 o 
   7   8  19       16.68       36.58     30.10 o 
   8   8  19       25.37       13.79     33.13 o 
   9   8  19        0.01       44.59     31.06 o 
  10   8  19      663.42      805.66    136.40 o 
  11   8  19      139.52      117.53     42.20 o 
   1   9  19      287.30      261.47     50.67 o 
   2   9  19      300.79      306.66     33.31 o 
   3   9  19      217.58      227.75     31.25 o 
   4   9  19       13.94       17.09     14.61 o 
   5   9  19       56.91      115.39     34.84 o 
   6   9  19        3.59       35.89     21.83 o 
   7   9  19     2543.16     2675.09    120.37 o 
   8   9  19      654.31      622.42    106.81 o 
   9   9  19      374.56      409.94     71.69 o 
  10   9  19       81.68       31.62     28.96 o 
  11   9  19      397.87      380.10     71.05 o 
   0  10  19     1283.36     1448.19    145.85 o 
   1  10  19      156.27      167.47     36.39 o 
   2  10  19     1045.65     1067.00     64.95 o 
   3  10  19        0.16      -26.53     66.32 o 
   4  10  19     2796.16     2663.08    139.48 o 
   5  10  19      969.99     1004.80     74.04 o 
   6  10  19        0.32      -20.58     20.58 o 
   7  10  19        6.24        7.77     21.42 o 
   8  10  19      113.42      150.34     65.50 o 
   9  10  19      479.01      529.37     81.90 o 
  10  10  19      198.48      279.37     62.45 o 
   1  11  19      150.79      169.10     38.21 o 
   2  11  19      262.17      230.92     44.91 o 
   3  11  19     2419.99     2407.68    136.28 o 
   4  11  19     2969.27     2970.93    150.29 o 
   5  11  19      193.44      233.92     51.73 o 
   6  11  19        3.92      -12.51     20.72 o 
   7  11  19     1563.12     1608.97     81.42 o 
   8  11  19        8.02      -19.88     23.79 o 
   9  11  19      794.74      914.66     83.90 o 
   0  12  19      856.03      967.35    125.60 o 
   1  12  19     1084.50      996.73     98.23 o 
   2  12  19       72.68       73.20     28.60 o 
   3  12  19       30.35       48.12     35.89 o 
   4  12  19     2773.25     2821.96    149.43 o 
   5  12  19       60.64      105.99     40.11 o 
   6  12  19     1226.75     1256.57     71.48 o 
   7  12  19        2.21      -24.82     27.42 o 
   8  12  19        4.62       23.08     18.57 o 
   1  13  19       10.03       26.57     23.52 o 
   2  13  19      688.49      747.17     80.90 o 
   3  13  19        0.74      -11.98     23.78 o 
   4  13  19      150.96      195.05     46.75 o 
   5  13  19       60.76       19.08     24.17 o 
   6  13  19      968.87     1113.97     86.13 o 
   7  13  19      249.84      360.74     54.48 o 
   0  14  19      590.75      586.54    101.50 o 
   1  14  19       33.37       14.23     23.42 o 
   2  14  19       43.55       37.43     45.33 o 
   3  14  19       42.18       85.78     29.85 o 
   4  14  19      857.40      821.72    102.45 o 
   5  14  19      251.09      182.95     57.16 o 
   6  14  19        0.07      -15.69     35.42 o 
   1  15  19      541.37      376.58     62.24 o 
   2  15  19      143.23      177.46     68.86 o 
   3  15  19     1869.32     2063.96    136.96 o 
   0   0  20    13231.41    13124.94    509.15 o 
   1   0  20        0.94        8.23     13.53 o 
   2   0  20       25.63       36.81     16.81 o 
   3   0  20     3684.28     3553.25    136.95 o 
   4   0  20     1382.88     1421.08     88.75 o 
   5   0  20    15810.41    16026.06    363.75 o 
   6   0  20     4658.91     4301.67    153.03 o 
   7   0  20      836.01      800.35     68.64 o 
   8   0  20      776.73      897.44     73.90 o 
   9   0  20     5591.84     6072.59    198.24 o 
  10   0  20       18.26       50.74     25.72 o 
  11   0  20     7963.47     8231.23    242.76 o 
  12   0  20      871.42      975.26     87.60 o 
  13   0  20     2827.88     3284.36    234.93 o 
   1   1  20       35.35       27.42      9.78 o 
   2   1  20       96.89       67.29     14.52 o 
   3   1  20      648.31      690.21     38.07 o 
   4   1  20     2006.70     1999.20     72.50 o 
   5   1  20      701.58      730.73     44.85 o 
   6   1  20     2641.05     2618.53     84.07 o 
   7   1  20     1201.00     1063.64     55.90 o 
   8   1  20     1854.43     1820.44     74.18 o 
   9   1  20     2816.62     2490.66     88.76 o 
  10   1  20      172.58      127.28     22.10 o 
  11   1  20       46.99       85.30     21.87 o 
  12   1  20       57.29       28.31     13.38 o 
  13   1  20       94.57      188.02     35.09 o 
   0   2  20     4100.51     4361.03    121.53 o 
   1   2  20       27.31       13.02      9.34 o 
   2   2  20       42.30      111.53     18.08 o 
   3   2  20      827.42      742.27     49.22 o 
   4   2  20      120.59      153.79     20.15 o 
   5   2  20      729.17      715.21     42.50 o 
   6   2  20      131.45       92.09     17.86 o 
   7   2  20     1089.38     1119.60     55.93 o 
   8   2  20       82.46       96.27     19.57 o 
   9   2  20      105.28      143.25     30.38 o 
  10   2  20        3.02       21.35     13.72 o 
  11   2  20       54.01        1.60     25.72 o 
  12   2  20      268.63      260.23     40.44 o 
  13   2  20       54.85       65.04     38.25 o 
   1   3  20       44.10       40.74     11.57 o 
   2   3  20        0.02        4.87      7.71 o 
   3   3  20        0.35       11.30     11.55 o 
   4   3  20     1474.26     1605.69     49.95 o 
   5   3  20    11352.99    11409.03    159.95 o 
   6   3  20      169.85      273.38     27.22 o 
   7   3  20      750.04      730.09     44.36 o 
   8   3  20        1.69       -0.98     11.67 o 
   9   3  20       11.36        4.87     11.81 o 
  10   3  20      182.32      134.78     29.52 o 
  11   3  20      294.24      293.17     40.54 o 
  12   3  20       77.18       77.62     32.63 o 
  13   3  20       20.94        3.48     25.86 o 
   0   4  20     3525.40     3240.10     94.25 o 
   1   4  20     5287.76     5429.11    111.98 o 
   2   4  20      813.42      667.57     42.00 o 
   3   4  20     5851.98     5603.58    153.44 o 
   4   4  20      549.92      578.53     35.36 o 
   5   4  20     3130.29     2937.45     70.40 o 
   6   4  20      753.42      731.07     37.77 o 
   7   4  20     4295.14     4281.90    101.56 o 
   8   4  20      556.33      644.20     42.63 o 
   9   4  20     2538.57     2737.02     87.28 o 
  10   4  20      130.39      103.12     18.34 o 
  11   4  20     2828.38     2991.49    170.34 o 
  12   4  20       23.19       21.90     34.20 o 
   1   5  20      148.86      148.03     15.84 o 
   2   5  20       51.61       62.90     18.30 o 
   3   5  20     5400.79     5390.26     95.49 o 
   4   5  20        2.94        0.22      6.74 o 
   5   5  20     1861.82     1990.97     52.48 o 
   6   5  20        6.08        5.59      7.62 o 
   7   5  20     2901.93     2752.24     75.79 o 
   8   5  20     1438.49     1417.54     57.33 o 
   9   5  20      168.30      177.91     22.71 o 
  10   5  20       86.88      -40.57     62.65 o 
  11   5  20      152.17      182.51     51.73 o 
  12   5  20     1081.96     1172.74    117.99 o 
   0   6  20     1761.96     1821.56     79.63 o 
   1   6  20       27.49       30.17      9.26 o 
   2   6  20      884.46      909.37     56.15 o 
   3   6  20      594.23      646.21     58.29 o 
   4   6  20      167.23      184.88     24.53 o 
   5   6  20      575.38      524.40     44.40 o 
   6   6  20        0.86       -6.81     14.75 o 
   7   6  20     1141.17     1112.73    101.97 o 
   8   6  20        2.11      -19.47     29.21 o 
   9   6  20       34.41       66.34     33.03 o 
  10   6  20      400.49      343.60     70.33 o 
  11   6  20       16.31       16.98     27.81 o 
  12   6  20      308.91      463.53    147.52 o 
   1   7  20      193.92      212.15     16.58 o 
   2   7  20      199.94      174.40     24.98 o 
   3   7  20     6353.08     6667.66    160.00 o 
   4   7  20     1423.79     1453.54     64.06 o 
   5   7  20     3590.64     3462.31    114.53 o 
   6   7  20      168.39      187.68     25.31 o 
   7   7  20     1764.07     1630.69    125.97 o 
   8   7  20      895.85      970.10    101.25 o 
   9   7  20       27.79       34.55     30.47 o 
  10   7  20       37.35       38.06     34.62 o 
  11   7  20       18.91       63.95     68.78 o 
   0   8  20      150.96      157.35     23.86 o 
   1   8  20      836.96      788.67     52.87 o 
   2   8  20     4456.04     4472.35    109.06 o 
   3   8  20     1263.69     1077.26     95.64 o 
   4   8  20        0.96       15.61     13.61 o 
   5   8  20     2223.73     2269.31     93.29 o 
   6   8  20      182.78      167.30     52.85 o 
   7   8  20      374.11      525.41     76.30 o 
   8   8  20       13.90        8.73     28.76 o 
   9   8  20     1580.71     1795.60    142.63 o 
  10   8  20       71.83       77.18     39.08 o 
  11   8  20     1672.85     1787.98    148.98 o 
   1   9  20     1884.08     1900.32     79.53 o 
   2   9  20        9.91       23.77     17.48 o 
   3   9  20      103.15      108.32     23.89 o 
   4   9  20       20.68       -0.06     16.05 o 
   5   9  20     5485.37     5617.21    227.19 o 
   6   9  20      987.97     1106.07     77.37 o 
   7   9  20       60.26       60.95     29.68 o 
   8   9  20      376.89      505.51     77.22 o 
   9   9  20     2078.60     2077.21    156.83 o 
  10   9  20      201.34      238.87     58.54 o 
   0  10  20       98.04      139.11     43.68 o 
   1  10  20     2134.00     2125.43    126.60 o 
   2  10  20       77.47       23.16     20.19 o 
   3  10  20       56.93       81.43     29.82 o 
   4  10  20       12.87      -30.69     30.69 o 
   5  10  20       77.13       36.92     33.90 o 
   6  10  20        7.81       -8.49     17.40 o 
   7  10  20     1407.75     1327.30     88.11 o 
   8  10  20        9.55       19.95     58.25 o 
   9  10  20      111.19      157.21     50.89 o 
  10  10  20      132.62      153.50     43.50 o 
   1  11  20     2465.59     2529.12    141.18 o 
   2  11  20      102.42      154.90     40.02 o 
   3  11  20      564.20      605.69    115.20 o 
   4  11  20     1645.16     1796.38    181.44 o 
   5  11  20      397.76      351.87     62.57 o 
   6  11  20       66.24       52.37     23.31 o 
   7  11  20     1918.12     2033.58    108.73 o 
   8  11  20      931.81      923.75    114.10 o 
   9  11  20       12.86        2.68     36.88 o 
   0  12  20     1010.53     1101.65    137.60 o 
   1  12  20       11.97       15.15     40.82 o 
   2  12  20      280.86      349.58     56.98 o 
   3  12  20      225.93      180.81     78.75 o 
   4  12  20      526.73      689.01     75.05 o 
   5  12  20        0.33        0.04     20.46 o 
   6  12  20      128.32       92.03     47.87 o 
   7  12  20      545.03      536.68     81.68 o 
   8  12  20        1.19      -38.77     38.77 o 
   1  13  20     2173.30     2331.20    142.93 o 
   2  13  20        0.14       20.13     26.59 o 
   3  13  20       74.23       79.56     32.34 o 
   4  13  20       97.89       65.92     27.67 o 
   5  13  20     1067.79     1080.21     82.09 o 
   6  13  20      825.81     1023.95    220.13 o 
   7  13  20      505.50      549.05     84.93 o 
   0  14  20      637.00      637.51    110.53 o 
   1  14  20      629.35      528.92     72.07 o 
   2  14  20        4.00      -19.26     28.59 o 
   3  14  20      110.43      104.94     37.26 o 
   4  14  20      123.01      110.25     36.36 o 
   5  14  20        8.89       19.62     61.90 o 
   1  15  20      737.73      778.84     87.26 o 
   2  15  20       55.52       57.95     53.91 o 
   3  15  20      396.85      449.02     66.08 o 
   1   1  21        1.89        9.46     10.61 o 
   2   1  21      487.25      632.45     41.67 o 
   3   1  21     1252.90     1255.81     77.91 o 
   4   1  21     1075.41     1079.26     66.99 o 
   5   1  21     8257.80     8310.62    149.86 o 
   6   1  21      956.50      808.54     48.27 o 
   7   1  21     1249.11     1169.14     59.05 o 
   8   1  21      371.15      395.35     36.87 o 
   9   1  21       57.57       46.51     15.71 o 
  10   1  21       58.40       59.33     23.42 o 
  11   1  21        0.03        3.20     16.67 o 
  12   1  21     1268.59     1333.14     71.82 o 
  13   1  21      209.55      189.89     44.88 o 
   0   2  21    31377.49    31256.50    328.81 o 
   1   2  21      997.39      977.07     50.73 o 
   2   2  21    13580.73    13933.98    195.37 o 
   3   2  21     1298.98     1334.18     59.39 o 
   4   2  21     6805.99     6913.80    144.22 o 
   5   2  21     1832.20     1699.81     66.26 o 
   6   2  21     1803.53     1945.75     73.05 o 
   7   2  21      166.08      134.89     22.18 o 
   8   2  21     1349.47     1364.75     64.32 o 
   9   2  21      439.72      484.24     40.29 o 
  10   2  21       74.63       97.64     20.98 o 
  11   2  21      745.64      673.31     49.49 o 
  12   2  21        1.97      -19.49     20.71 o 
  13   2  21       43.95       27.16     43.08 o 
   1   3  21      100.60       77.91     16.25 o 
   2   3  21      347.34      393.72     33.56 o 
   3   3  21     4405.41     4274.65    106.26 o 
   4   3  21       31.37       58.27     16.16 o 
   5   3  21      796.67      763.44     43.44 o 
   6   3  21     1125.24     1094.00     48.26 o 
   7   3  21     2521.34     2593.89     83.58 o 
   8   3  21      302.72      338.71     32.74 o 
   9   3  21       76.12       45.75     17.03 o 
  10   3  21       73.60       59.93     17.56 o 
  11   3  21        0.60       -7.42     16.92 o 
  12   3  21        3.74        7.96     22.70 o 
   0   4  21     3311.23     3096.98    110.99 o 
   1   4  21       43.08       32.00     13.24 o 
   2   4  21        5.20       -1.58      8.77 o 
   3   4  21       39.26       41.23     14.60 o 
   4   4  21      980.25     1032.85     39.67 o 
   5   4  21      477.58      484.40     30.53 o 
   6   4  21     9496.68     9055.74    203.83 o 
   7   4  21        8.79       19.39     12.46 o 
   8   4  21     2083.68     1979.98     72.70 o 
   9   4  21       16.98       21.44     14.40 o 
  10   4  21      208.25      216.51     32.79 o 
  11   4  21      165.74      143.19     64.18 o 
  12   4  21      240.62      212.97     50.83 o 
   1   5  21     1872.99     1857.50     54.27 o 
   2   5  21     1331.87     1170.17     47.00 o 
   3   5  21      864.55      774.51     55.74 o 
   4   5  21     1394.51     1329.95     47.10 o 
   5   5  21     5450.84     5467.27     88.89 o 
   6   5  21      101.43       85.75     13.53 o 
   7   5  21      820.33      666.99     38.01 o 
   8   5  21      575.87      568.05     37.26 o 
   9   5  21      891.08      944.05     71.59 o 
  10   5  21      791.77      856.57     93.81 o 
  11   5  21      129.35      125.68     41.55 o 
  12   5  21      596.59      588.23     79.80 o 
   0   6  21     2704.43     2649.05    276.30 o 
   1   6  21      118.39      103.08     16.74 o 
   2   6  21     2949.14     3017.58     66.61 o 
   3   6  21      116.17       57.18     38.27 o 
   4   6  21     3190.11     3053.92     93.35 o 
   5   6  21       39.58       40.26     21.44 o 
   6   6  21      703.72      836.11     52.99 o 
   7   6  21      222.60      327.13     58.80 o 
   8   6  21       91.35      126.21     40.63 o 
   9   6  21      783.62      863.92     93.47 o 
  10   6  21        1.14      -14.89     59.61 o 
  11   6  21      553.21      610.96     83.91 o 
  12   6  21      741.78      836.18    128.54 o 
   1   7  21     2041.62     2216.05    109.45 o 
   2   7  21      152.09       77.02     38.91 o 
   3   7  21     1424.73     1370.80     75.71 o 
   4   7  21     3180.44     3039.16     94.83 o 
   5   7  21      662.45      751.38     55.24 o 
   6   7  21      113.92      115.74     27.22 o 
   7   7  21     2213.14     2208.86    146.53 o 
   8   7  21      638.34      574.54     78.74 o 
   9   7  21       21.01        4.63     25.95 o 
  10   7  21      120.49      112.16     66.01 o 
  11   7  21        5.59      -34.93     34.93 o 
   0   8  21      381.24      299.08     33.37 o 
   1   8  21       12.40       17.13     14.27 o 
   2   8  21      798.94      784.48     74.74 o 
   3   8  21     2696.46     2511.05    103.93 o 
   4   8  21     1443.00     1453.02     77.60 o 
   5   8  21      294.15      297.25     49.16 o 
   6   8  21     5526.37     5505.11    171.59 o 
   7   8  21        4.58      -34.27     34.27 o 
   8   8  21      286.84      344.55     95.87 o 
   9   8  21      102.16      142.23     47.52 o 
  10   8  21        0.17      -12.17     31.00 o 
  11   8  21      193.72      183.73    117.92 o 
   1   9  21     1810.38     1718.10     76.37 o 
   2   9  21      619.45      695.90     87.08 o 
   3   9  21      432.48      415.70     56.42 o 
   4   9  21      723.77      846.31    125.92 o 
   5   9  21       67.92      145.89     45.23 o 
   6   9  21      580.56      587.55     59.27 o 
   7   9  21      210.71      156.80     30.94 o 
   8   9  21      359.87      433.91     71.10 o 
   9   9  21        9.60       69.59     37.76 o 
  10   9  21      588.25      721.60     96.71 o 
   0  10  21       67.25      106.37     40.93 o 
   1  10  21     2263.02     2070.19    128.28 o 
   2  10  21        5.44       -8.77     27.70 o 
   3  10  21       14.15        9.80     24.05 o 
   4  10  21     1006.57     1062.53     91.07 o 
   5  10  21     1065.82     1035.92     89.83 o 
   6  10  21      108.13      102.07     29.81 o 
   7  10  21      878.50      818.35     70.36 o 
   8  10  21      146.29      140.44     44.02 o 
   9  10  21       70.50       51.37     36.20 o 
   1  11  21     2426.99     2579.68    195.79 o 
   2  11  21      833.67      834.04     83.37 o 
   3  11  21      797.53      791.94     81.22 o 
   4  11  21     2178.95     2379.59    138.76 o 
   5  11  21     1376.50     1378.12     90.34 o 
   6  11  21       15.00       21.77     20.84 o 
   7  11  21       14.34       -4.24     20.69 o 
   8  11  21      118.18      129.52     42.85 o 
   9  11  21       89.80       28.63     45.50 o 
   0  12  21     1326.96     1337.86    151.63 o 
   1  12  21      335.62      298.64     53.07 o 
   2  12  21     3047.91     2999.05    209.49 o 
   3  12  21      919.47      871.01    156.75 o 
   4  12  21      114.40      114.50     38.88 o 
   5  12  21       21.56       -7.53     26.43 o 
   6  12  21      225.52      246.26     42.15 o 
   7  12  21      102.48       92.48     48.24 o 
   8  12  21       29.20       12.30     35.90 o 
   1  13  21      211.41      220.08     45.53 o 
   2  13  21      741.99      874.05     88.87 o 
   3  13  21      344.58      303.54     53.43 o 
   4  13  21        2.73      -37.96     37.96 o 
   5  13  21      375.34      390.37     52.07 o 
   6  13  21      495.01      570.29    137.50 o 
   0  14  21       32.03       46.35     34.14 o 
   1  14  21     1272.20     1197.22    106.11 o 
   2  14  21      127.69      210.70     47.39 o 
   3  14  21       12.22       97.44    232.36 o 
   4  14  21        5.06      -27.34     27.34 o 
   5  14  21     1299.46     1358.95    130.19 o 
   1  15  21      199.52      152.68     41.68 o 
   0   0  22       21.26       31.92     27.43 o 
   1   0  22     2163.01     1970.11    101.88 o 
   2   0  22       13.53       -3.86     15.31 o 
   3   0  22     7622.83     8172.83    294.51 o 
   4   0  22      136.70      148.45     41.78 o 
   5   0  22      459.53      366.23     67.23 o 
   6   0  22     9533.55     9008.41    228.09 o 
   7   0  22     5426.70     5467.03    182.28 o 
   8   0  22     1935.23     1774.30    107.27 o 
   9   0  22     4614.81     4632.45    176.10 o 
  10   0  22      715.84      687.55     70.76 o 
  11   0  22     1472.18     1497.13    106.44 o 
  12   0  22        5.27      -14.41     22.71 o 
   1   1  22      676.57      638.42     41.78 o 
   2   1  22     2309.22     2424.53    118.94 o 
   3   1  22       42.84       38.03     18.90 o 
   4   1  22     3988.57     3632.52    141.62 o 
   5   1  22      320.65      287.15     35.05 o 
   6   1  22        6.14       13.61     13.76 o 
   7   1  22     1516.86     1417.30     66.09 o 
   8   1  22     2982.21     2731.92     92.91 o 
   9   1  22        1.18       64.81     25.38 o 
  10   1  22      217.84      211.02     28.74 o 
  11   1  22      370.05      363.11     47.88 o 
  12   1  22      478.07      545.63     55.94 o 
   0   2  22     1161.32     1603.32    106.84 o 
   1   2  22      104.39      129.24     22.74 o 
   2   2  22      389.04      465.34     43.11 o 
   3   2  22      271.10      319.67     27.28 o 
   4   2  22       16.42       37.04     16.93 o 
   5   2  22     2758.66     2826.85     97.95 o 
   6   2  22      267.79      253.33     28.12 o 
   7   2  22      620.49      600.81     43.35 o 
   8   2  22      454.91      423.62     37.21 o 
   9   2  22       11.79       15.13     14.93 o 
  10   2  22       61.32       93.66     22.59 o 
  11   2  22      177.57      169.26     27.03 o 
  12   2  22       41.29       74.02     29.47 o 
   1   3  22      222.78      213.30     32.50 o 
   2   3  22     1211.88     1230.05     58.76 o 
   3   3  22     1822.73     1837.56     63.20 o 
   4   3  22    10449.22    10375.99    170.51 o 
   5   3  22       36.51       58.36     15.03 o 
   6   3  22     3231.18     2890.68     79.51 o 
   7   3  22      380.68      428.76     35.96 o 
   8   3  22     2460.64     2494.75     89.66 o 
   9   3  22      723.03      724.44     48.12 o 
  10   3  22       20.76       36.05     25.16 o 
  11   3  22        5.34       40.22     32.30 o 
  12   3  22     1152.61     1315.00    116.01 o 
   0   4  22      124.79      157.75     28.61 o 
   1   4  22      917.54      695.75     65.84 o 
   2   4  22      213.15      192.53     23.64 o 
   3   4  22      450.79      463.13     37.07 o 
   4   4  22      180.86      167.90     23.67 o 
   5   4  22     4485.66     4463.42     91.66 o 
   6   4  22     1708.96     1641.61     58.17 o 
   7   4  22     1081.65     1215.55    113.52 o 
   8   4  22        5.99       -2.10     11.22 o 
   9   4  22     3583.41     3871.93    105.20 o 
  10   4  22      104.97       74.38     31.66 o 
  11   4  22     2738.25     2745.84    166.69 o 
  12   4  22       30.12       71.86     55.34 o 
   1   5  22     3256.94     3332.69     81.18 o 
   2   5  22     2036.82     2079.38     71.29 o 
   3   5  22     1483.10     1547.62     79.07 o 
   4   5  22       99.65       77.70     14.80 o 
   5   5  22      150.10      151.88     16.57 o 
   6   5  22     1608.65     1647.32     52.86 o 
   7   5  22       44.77       43.18     11.97 o 
   8   5  22     1314.48     1290.85     76.17 o 
   9   5  22      199.16      159.20     53.67 o 
  10   5  22      376.90      294.54     57.27 o 
  11   5  22      315.15      332.41     61.70 o 
  12   5  22      348.74      318.95     60.39 o 
   0   6  22     1446.28     1364.81     72.21 o 
   1   6  22       57.83       55.22     11.27 o 
   2   6  22     2284.50     2337.67     67.37 o 
   3   6  22       39.37       21.54     14.76 o 
   4   6  22       86.21       87.49     28.38 o 
   5   6  22       75.51       37.14     17.17 o 
   6   6  22      224.73      191.12     27.08 o 
   7   6  22      370.62      294.50     75.34 o 
   8   6  22      129.30      158.05     46.93 o 
   9   6  22       50.17       67.72     66.82 o 
  10   6  22        8.46        7.33     46.50 o 
  11   6  22       54.54      131.89     46.07 o 
   1   7  22     5962.67     6063.44     99.11 o 
   2   7  22      843.95      864.50     92.81 o 
   3   7  22      161.31      161.09     27.81 o 
   4   7  22     6720.41     6539.89    164.96 o 
   5   7  22     1127.68     1161.43     82.98 o 
   6   7  22      935.90      975.04     72.99 o 
   7   7  22       15.12      -20.64     31.39 o 
   8   7  22       22.42       86.48     41.87 o 
   9   7  22       13.59       10.65     28.67 o 
  10   7  22      634.16      746.36    150.37 o 
  11   7  22        9.26      -35.03     65.68 o 
   0   8  22     6275.74     6126.41    144.55 o 
   1   8  22      845.84      858.07     65.55 o 
   2   8  22        1.36        0.04     14.24 o 
   3   8  22        2.38      -23.39     23.39 o 
   4   8  22      110.12      149.06     39.17 o 
   5   8  22      675.71      785.45     76.57 o 
   6   8  22     1557.76     1523.67     92.95 o 
   7   8  22     2037.91     2314.41    155.67 o 
   8   8  22      857.16      867.56     98.91 o 
   9   8  22      722.82      767.82     95.76 o 
  10   8  22      165.71      127.09     57.10 o 
   1   9  22      287.32      295.75     63.17 o 
   2   9  22     2186.32     2205.68    130.83 o 
   3   9  22     2728.69     2865.89    147.38 o 
   4   9  22      342.59      283.94     61.73 o 
   5   9  22        3.22      -12.89     19.97 o 
   6   9  22     2244.98     2265.55    114.18 o 
   7   9  22        0.34      -13.33     20.92 o 
   8   9  22        5.45      -31.82     31.82 o 
   9   9  22       68.74       76.60     49.47 o 
  10   9  22       85.91      130.97     54.02 o 
   0  10  22      650.69      741.35    109.95 o 
   1  10  22     1510.72     1700.35    115.87 o 
   2  10  22       18.43       -6.15     22.99 o 
   3  10  22      501.98      485.31     62.28 o 
   4  10  22      593.84      608.39     70.41 o 
   5  10  22      142.70      180.15     41.44 o 
   6  10  22       24.34       -1.12     29.83 o 
   7  10  22      244.25      237.23     38.89 o 
   8  10  22        1.06       10.37     49.61 o 
   9  10  22      268.96      261.84     58.12 o 
   1  11  22      891.60      982.74    102.31 o 
   2  11  22      341.94      358.65     57.06 o 
   3  11  22     1930.91     2165.61    134.51 o 
   4  11  22       35.16       32.17     35.98 o 
   5  11  22      131.23      164.13     36.71 o 
   6  11  22      786.02      688.53     65.94 o 
   7  11  22      343.91      313.78     54.42 o 
   8  11  22      303.65      222.70     59.26 o 
   0  12  22     1153.20      990.87    130.76 o 
   1  12  22     1321.94     1484.97    115.40 o 
   2  12  22      165.49      153.72     40.60 o 
   3  12  22      334.99      406.46     62.05 o 
   4  12  22     1506.33     1724.88    121.69 o 
   5  12  22      773.21      786.80     71.39 o 
   6  12  22     1332.08     1397.13     93.89 o 
   7  12  22       15.87       26.55     83.45 o 
   1  13  22      262.73      327.83     56.83 o 
   2  13  22     2400.97     2743.22    157.35 o 
   3  13  22      901.96      957.88     91.82 o 
   4  13  22      141.88       93.06     52.60 o 
   5  13  22     1060.98     1095.67    112.47 o 
   6  13  22      115.42       -5.34     39.76 o 
   0  14  22      161.65      198.43     70.76 o 
   1  14  22       69.24      115.70     39.28 o 
   2  14  22      386.51      355.96     64.26 o 
   3  14  22      211.14      243.46     65.15 o 
   4  14  22      699.10      579.71     63.08 o 
   1   1  23     3902.91     3880.17    103.32 o 
   2   1  23     4203.83     4357.39    126.93 o 
   3   1  23      183.07      210.33     31.91 o 
   4   1  23      396.58      458.40    101.31 o 
   5   1  23    11879.98    11131.84    203.37 o 
   6   1  23     1613.75     1426.84     65.59 o 
   7   1  23       35.34        2.24     12.94 o 
   8   1  23      129.40      114.87     22.48 o 
   9   1  23      255.38      294.70     33.98 o 
  10   1  23      194.18      146.93     24.76 o 
  11   1  23      131.36      144.30     28.59 o 
  12   1  23      524.61      466.95     68.05 o 
   0   2  23    12179.54    12325.62    384.69 o 
   1   2  23     1636.10     1514.38     75.65 o 
   2   2  23     2027.19     2201.10    133.64 o 
   3   2  23      150.87      161.82     23.29 o 
   4   2  23     3899.11     3740.48    120.83 o 
   5   2  23       62.34       74.86     22.52 o 
   6   2  23      286.80      348.47     33.93 o 
   7   2  23        0.07        6.11     13.91 o 
   8   2  23       19.86       19.71     13.72 o 
   9   2  23      564.01      655.75     47.22 o 
  10   2  23       33.01       16.94     13.02 o 
  11   2  23       35.28       17.89     14.62 o 
  12   2  23       62.11       33.15     25.54 o 
   1   3  23     5970.16     5997.25    217.59 o 
   2   3  23     2030.39     2006.62     87.76 o 
   3   3  23     2463.57     2432.15     82.69 o 
   4   3  23      282.53      266.78     43.09 o 
   5   3  23     2660.56     2812.00     96.28 o 
   6   3  23       10.82       -3.95     15.50 o 
   7   3  23      499.91      551.45     41.24 o 
   8   3  23      329.73      305.31     31.81 o 
   9   3  23      140.44      182.72     26.27 o 
  10   3  23      515.08      564.03     44.24 o 
  11   3  23       22.20       26.38     57.35 o 
  12   3  23        6.14       27.15     83.44 o 
   0   4  23     1605.08     1509.59     82.27 o 
   1   4  23      327.37      374.57     52.02 o 
   2   4  23      139.65       90.14     26.68 o 
   3   4  23     5315.19     5173.47    120.06 o 
   4   4  23      266.56      215.52     30.41 o 
   5   4  23        4.09        7.59     13.09 o 
   6   4  23      648.77      733.89     44.12 o 
   7   4  23       65.19       61.48     16.66 o 
   8   4  23      320.89      279.93     34.78 o 
   9   4  23      181.07      144.60     30.67 o 
  10   4  23      355.04      329.59     60.12 o 
  11   4  23      357.39      432.91     69.98 o 
  12   4  23      292.44      388.34     64.85 o 
   1   5  23     1264.04     1301.24     62.27 o 
   2   5  23     1908.89     1816.00     69.81 o 
   3   5  23     1248.27     1179.70     74.68 o 
   4   5  23       35.16       42.54     14.21 o 
   5   5  23     5295.76     5476.79     94.92 o 
   6   5  23     1374.64     1329.18     87.38 o 
   7   5  23       17.45        8.29     12.67 o 
   8   5  23       17.02       65.63     20.22 o 
   9   5  23     1568.86     1689.51     89.17 o 
  10   5  23      447.21      579.22     80.95 o 
  11   5  23       13.73       22.93     46.26 o 
   0   6  23     2917.09     3031.70    110.66 o 
   1   6  23     1355.60     1269.66     49.56 o 
   2   6  23     1791.99     1785.55     64.62 o 
   3   6  23     1063.10     1065.37     33.08 o 
   4   6  23     1507.22     1532.25    105.01 o 
   5   6  23     3767.11     3720.87    127.45 o 
   6   6  23     1204.92     1309.53     84.30 o 
   7   6  23      109.59       90.03     42.30 o 
   8   6  23      822.45      756.57     89.23 o 
   9   6  23       16.48        7.63     47.37 o 
  10   6  23        0.28       19.26     40.20 o 
  11   6  23      248.08      246.87     55.01 o 
   1   7  23     3061.34     2942.32     73.87 o 
   2   7  23       26.95       16.44     10.57 o 
   3   7  23     3365.82     3200.48    151.40 o 
   4   7  23       19.70       27.12     26.58 o 
   5   7  23      722.53      601.02     68.67 o 
   6   7  23     2631.09     2500.94    117.64 o 
   7   7  23     2258.06     2091.00    146.23 o 
   8   7  23       51.80       44.41     51.22 o 
   9   7  23      120.69       99.91    101.39 o 
  10   7  23      191.31      189.92     47.43 o 
  11   7  23       68.43       74.56     35.79 o 
   0   8  23      830.86      922.19     58.15 o 
   1   8  23     4960.85     5123.25    133.23 o 
   2   8  23      516.19      487.55     61.77 o 
   3   8  23      704.82      772.54    175.45 o 
   4   8  23      171.43      122.35     33.22 o 
   5   8  23      262.47      278.84     49.25 o 
   6   8  23       23.42        8.28     21.41 o 
   7   8  23      231.77      230.93     54.35 o 
   8   8  23      179.58      149.72     47.17 o 
   9   8  23      447.57      583.14     83.46 o 
  10   8  23      283.04      311.68     66.57 o 
   1   9  23      599.67      657.80    190.81 o 
   2   9  23     4013.21     4340.00    183.81 o 
   3   9  23     1643.74     1704.41    115.47 o 
   4   9  23      142.17       67.49     26.68 o 
   5   9  23      941.89      924.93     85.61 o 
   6   9  23       32.12       45.96     33.86 o 
   7   9  23      200.11      193.73     36.03 o 
   8   9  23      259.56      290.86     60.27 o 
   9   9  23      318.05      337.21     66.74 o 
  10   9  23      367.51      343.56     64.94 o 
   0  10  23      159.29      116.51     54.52 o 
   1  10  23       84.59      104.24     34.28 o 
   2  10  23     1956.15     1844.15    123.58 o 
   3  10  23        6.38        6.83     28.76 o 
   4  10  23      113.96      139.37     37.23 o 
   5  10  23     1199.97     1246.44    102.58 o 
   6  10  23      558.58      515.16     58.09 o 
   7  10  23      207.44      172.34     35.84 o 
   8  10  23       49.91       76.85     38.11 o 
   9  10  23        3.28       36.00     28.49 o 
   1  11  23      245.89      223.38     46.86 o 
   2  11  23        4.57       -8.39     29.71 o 
   3  11  23      281.71      220.03     46.09 o 
   4  11  23       59.87       19.96     28.37 o 
   5  11  23     2049.57     2058.80    132.61 o 
   6  11  23     2213.90     2257.50    119.61 o 
   7  11  23      758.15      778.38     92.64 o 
   8  11  23      738.06      812.48    103.84 o 
   0  12  23      916.19      933.38    132.48 o 
   1  12  23     1502.37     1361.16    110.58 o 
   2  12  23      268.95      235.38     48.50 o 
   3  12  23      238.40      180.29     47.23 o 
   4  12  23      172.00      203.59     54.66 o 
   5  12  23      678.41      773.30    132.42 o 
   6  12  23      235.69      213.27     39.29 o 
   7  12  23       12.37      -15.48     98.78 o 
   1  13  23      197.29      129.37     63.80 o 
   2  13  23       23.10      -27.48     27.48 o 
   3  13  23      231.60      212.69     46.69 o 
   4  13  23      632.26      736.89     83.23 o 
   5  13  23      145.23      105.16     28.94 o 
   0  14  23      411.25      286.55     80.01 o 
   1  14  23      305.12      284.44     54.83 o 
   2  14  23      723.85      743.16     89.77 o 
   3  14  23       79.27       39.47     24.04 o 
   0   0  24     3043.17     3109.93    188.55 o 
   1   0  24     3153.58     2922.08    130.66 o 
   2   0  24      128.28       52.53     46.85 o 
   3   0  24     2602.93     2533.03    172.64 o 
   4   0  24     1579.92     1395.00    129.72 o 
   5   0  24     3621.44     3599.12    208.89 o 
   6   0  24     1881.17     1561.27    180.24 o 
   7   0  24      462.97      414.90     54.07 o 
   8   0  24        0.69       -7.29     17.56 o 
   9   0  24     2234.34     2074.60    121.81 o 
  10   0  24       40.57       28.64     22.05 o 
  11   0  24      947.18      996.29     88.43 o 
  12   0  24      801.89      922.68    118.48 o 
   1   1  24      286.47      352.98     36.29 o 
   2   1  24     1731.52     1704.73     82.13 o 
   3   1  24     2650.86     2540.52    100.88 o 
   4   1  24     2083.90     1785.48    104.30 o 
   5   1  24      127.99      179.02     37.53 o 
   6   1  24      376.95      332.20     33.49 o 
   7   1  24     1544.70     1323.56     65.70 o 
   8   1  24     2196.05     2167.62     95.16 o 
   9   1  24      350.97      356.08     37.29 o 
  10   1  24     1604.38     1699.92     78.81 o 
  11   1  24       40.76       36.39     16.50 o 
  12   1  24     2011.60     1784.80    125.10 o 
   0   2  24     2134.86     2096.76    111.21 o 
   1   2  24      606.24      595.57     49.39 o 
   2   2  24     1111.17     1088.40     65.78 o 
   3   2  24      608.93      574.31     49.43 o 
   4   2  24       88.00      118.64     32.91 o 
   5   2  24     4897.60     4677.06    131.96 o 
   6   2  24       80.53       46.07     15.56 o 
   7   2  24      901.72      770.88     49.65 o 
   8   2  24        8.88       30.20     16.78 o 
   9   2  24      109.17      152.47     28.38 o 
  10   2  24       98.23      103.55     22.85 o 
  11   2  24      398.51      453.84     67.61 o 
  12   2  24       15.78       49.31     35.07 o 
   1   3  24     1710.46     1787.91     85.99 o 
   2   3  24      871.25     1060.97     65.46 o 
   3   3  24     1338.40     1260.89     71.73 o 
   4   3  24     7817.75     7327.33    172.07 o 
   5   3  24     3700.48     3426.98    108.34 o 
   6   3  24      120.56      103.30     18.21 o 
   7   3  24     3610.35     3253.62     98.55 o 
   8   3  24     2262.57     2310.76     84.87 o 
   9   3  24      198.92      156.99     36.24 o 
  10   3  24     1121.13     1015.78     73.03 o 
  11   3  24      308.32      322.21     58.50 o 
  12   3  24     2694.75     2765.41    168.10 o 
   0   4  24     3829.52     2285.06   1091.45 o 
   1   4  24      256.55      263.19     47.81 o 
   2   4  24      210.85      209.09     41.61 o 
   3   4  24      105.61      123.93     23.31 o 
   4   4  24       30.36       64.65     18.63 o 
   5   4  24       96.55      129.42     20.19 o 
   6   4  24      690.00      622.80     41.41 o 
   7   4  24     2028.06     2088.83     75.53 o 
   8   4  24      207.81      215.17     37.16 o 
   9   4  24     1407.07     1322.28     80.69 o 
  10   4  24       34.20       20.11     43.89 o 
  11   4  24      202.79      194.91     48.99 o 
   1   5  24       97.81       50.41     32.83 o 
   2   5  24     4680.67     4787.71    115.32 o 
   3   5  24     2321.35     2121.04     93.28 o 
   4   5  24     1114.66     1114.26     55.18 o 
   5   5  24     4465.23     4288.73     93.92 o 
   6   5  24      200.25      179.55     28.29 o 
   7   5  24        9.29       17.44     16.92 o 
   8   5  24     1360.11     1424.04     83.07 o 
   9   5  24      227.13      186.33     67.32 o 
  10   5  24      454.06      646.83     84.55 o 
  11   5  24       14.74       58.64     41.04 o 
   0   6  24     8655.78     9093.57    194.30 o 
   1   6  24      183.63       86.20     52.68 o 
   2   6  24      373.56      328.05     28.39 o 
   3   6  24       32.65       37.17      7.14 o 
   4   6  24      722.42      748.15     75.91 o 
   5   6  24      889.95      652.91     72.70 o 
   6   6  24      267.39      318.22     44.35 o 
   7   6  24      158.13      167.48     46.94 o 
   8   6  24       10.35       28.37     36.58 o 
   9   6  24      393.04      477.87    145.43 o 
  10   6  24      350.69      489.77     73.00 o 
  11   6  24        7.57      -39.15     39.15 o 
   1   7  24      594.92      518.68     33.74 o 
   2   7  24        0.71       -0.48     21.53 o 
   3   7  24     1618.62     1603.47     83.70 o 
   4   7  24     3183.95     3113.00    152.87 o 
   5   7  24     2749.31     2829.79    147.52 o 
   6   7  24      304.54      413.46     51.82 o 
   7   7  24       30.06       38.34     29.31 o 
   8   7  24     2325.92     2295.91    158.62 o 
   9   7  24      524.95      490.92     75.24 o 
  10   7  24       29.43       13.83     29.47 o 
   0   8  24       16.35       40.01     42.83 o 
   1   8  24     3726.71     3780.74    171.18 o 
   2   8  24       80.17       69.88     26.85 o 
   3   8  24     1468.63     1342.22    102.16 o 
   4   8  24     1420.19     1547.66    110.42 o 
   5   8  24      547.22      624.26     71.90 o 
   6   8  24       38.01       30.54     27.68 o 
   7   8  24      336.61      299.74     56.20 o 
   8   8  24       49.96        4.17     30.86 o 
   9   8  24      146.26       75.60     37.98 o 
  10   8  24        0.90      -32.12     46.48 o 
   1   9  24      724.34      666.25     74.41 o 
   2   9  24      228.14      209.38     44.18 o 
   3   9  24       36.42       76.21     26.24 o 
   4   9  24        6.38      -21.86     29.45 o 
   5   9  24      145.86      175.11     42.13 o 
   6   9  24      119.53      100.50     34.62 o 
   7   9  24      160.31      125.35     43.77 o 
   8   9  24      682.86      852.30    225.65 o 
   9   9  24      804.52      911.15    106.62 o 
   0  10  24     3954.34     4490.60    275.14 o 
   1  10  24      279.20      198.24     45.28 o 
   2  10  24       54.00       49.92     25.58 o 
   3  10  24        2.10       21.12     22.67 o 
   4  10  24     1454.83     1598.08    116.84 o 
   5  10  24       40.46       61.13     33.02 o 
   6  10  24      110.39      190.13     38.84 o 
   7  10  24        3.12      -14.56     25.35 o 
   8  10  24      204.56      153.67     51.59 o 
   1  11  24      164.76      118.00     37.11 o 
   2  11  24        1.14       -5.07     24.17 o 
   3  11  24       92.09       37.46     59.82 o 
   4  11  24      262.77      395.66     59.93 o 
   5  11  24      388.32      460.95     66.02 o 
   6  11  24      172.55      265.39     45.08 o 
   7  11  24      456.44      428.29     54.08 o 
   0  12  24       78.21       -3.45     30.60 o 
   1  12  24     1213.74     1139.05    101.97 o 
   2  12  24      359.70      436.23    133.31 o 
   3  12  24      693.17      642.89     78.34 o 
   4  12  24      240.24      352.59     58.02 o 
   5  12  24       52.61        6.85     23.50 o 
   6  12  24      863.07      901.34     77.82 o 
   1  13  24        2.60       78.52     37.51 o 
   2  13  24      188.48      326.89     59.22 o 
   3  13  24      399.33      480.26     67.97 o 
   4  13  24       12.59       -7.26     70.86 o 
   5  13  24       33.08       36.57     27.11 o 
   0  14  24     1208.35     1474.70    171.56 o 
   1  14  24       91.26       60.56     47.50 o 
   2  14  24       36.49        7.69     24.45 o 
   1   1  25     6885.90     7002.28    145.41 o 
   2   1  25      878.32      788.30     57.83 o 
   3   1  25     5776.55     5121.53    145.68 o 
   4   1  25     2292.58     2176.85    117.20 o 
   5   1  25       69.08       40.19     24.22 o 
   6   1  25     1364.39     1242.26     69.19 o 
   7   1  25      811.32      668.75     46.85 o 
   8   1  25      269.32      241.61     38.05 o 
   9   1  25      498.61      565.32     46.05 o 
  10   1  25        2.11       -0.52     14.11 o 
  11   1  25        6.33        3.78     14.34 o 
  12   1  25        2.21      187.72    160.31 o 
   0   2  25        8.73        6.20     20.57 o 
   1   2  25      293.36      348.30     40.44 o 
   2   2  25       10.14       13.00     16.81 o 
   3   2  25     1978.45     1994.91     91.15 o 
   4   2  25     1745.92     1700.07     85.48 o 
   5   2  25     7166.39     6610.48    160.72 o 
   6   2  25        9.29       -9.01     13.74 o 
   7   2  25      300.95      225.43     35.05 o 
   8   2  25       62.03       51.74     17.48 o 
   9   2  25        1.67      -14.39     16.84 o 
  10   2  25      379.75      359.14     36.66 o 
  11   2  25      671.55      705.82     82.85 o 
  12   2  25      266.87      298.89     57.81 o 
   1   3  25     9961.96     9956.57    203.52 o 
   2   3  25       92.96       92.42     18.83 o 
   3   3  25     2191.76     1996.84     92.33 o 
   4   3  25     1361.96     1419.03     78.36 o 
   5   3  25        7.31       28.91     19.19 o 
   6   3  25        0.69      -15.60     15.60 o 
   7   3  25      458.08      367.54     35.02 o 
   8   3  25      127.69      114.08     22.60 o 
   9   3  25      836.17      842.57     52.80 o 
  10   3  25       37.34       53.37     20.13 o 
  11   3  25        0.05       18.10     25.48 o 
   0   4  25        1.82       25.16     21.92 o 
   1   4  25    10616.69    10670.14    267.77 o 
   2   4  25      219.61      210.71     41.01 o 
   3   4  25      695.10      705.48     56.24 o 
   4   4  25     2657.99     2322.39     78.39 o 
   5   4  25      592.24      601.40     40.91 o 
   6   4  25     1022.95     1009.03     53.15 o 
   7   4  25       78.57       90.51     23.07 o 
   8   4  25      351.26      292.18     40.05 o 
   9   4  25      844.62      970.74     70.40 o 
  10   4  25       81.97       51.23     73.69 o 
  11   4  25      316.96      201.15     67.51 o 
   1   5  25     1929.77     1844.09     92.49 o 
   2   5  25      226.71      257.28     28.79 o 
   3   5  25     2460.38     2394.87    100.99 o 
   4   5  25      344.96      333.65     32.19 o 
   5   5  25     3389.02     3156.68     83.07 o 
   6   5  25      778.01      739.61     43.40 o 
   7   5  25      801.14      716.65     59.47 o 
   8   5  25      183.51      130.93     34.09 o 
   9   5  25      142.95       56.96     72.52 o 
  10   5  25        0.63        0.55     26.13 o 
  11   5  25      202.41      193.82     52.07 o 
   0   6  25      922.82      893.81     63.60 o 
   1   6  25     3442.17     3522.02    102.68 o 
   2   6  25     3882.55     3717.55    110.41 o 
   3   6  25        8.23        5.60      5.06 o 
   4   6  25       46.40       31.79      7.05 o 
   5   6  25       31.69       30.26     32.07 o 
   6   6  25      289.32      229.94     46.70 o 
   7   6  25      221.68      161.09     44.93 o 
   8   6  25       43.40       40.03     36.30 o 
   9   6  25       47.35       31.19     46.61 o 
  10   6  25        0.11       41.34     30.41 o 
   1   7  25     1396.53     1382.03     66.66 o 
   2   7  25      390.15      426.38     58.57 o 
   3   7  25      487.30      466.71     61.01 o 
   4   7  25      881.73      982.63    113.97 o 
   5   7  25      914.12      990.63     90.27 o 
   6   7  25     2625.94     2624.59    124.71 o 
   7   7  25       54.55       40.95     31.22 o 
   8   7  25       21.81       64.38     39.68 o 
   9   7  25       41.02       -6.73     30.24 o 
  10   7  25      444.55      379.33     73.37 o 
   0   8  25      475.02      388.19     80.56 o 
   1   8  25        5.16       14.13     28.29 o 
   2   8  25       57.96       67.78     28.92 o 
   3   8  25      114.07      127.52     34.91 o 
   4   8  25     1151.43     1192.50     99.80 o 
   5   8  25      841.07      918.20     90.73 o 
   6   8  25     1628.07     1602.42     99.85 o 
   7   8  25       87.96      157.00     61.38 o 
   8   8  25       93.01      119.46     61.02 o 
   9   8  25     1003.60     1011.37    110.50 o 
   1   9  25      323.97      365.14     65.83 o 
   2   9  25       38.23       46.57     23.82 o 
   3   9  25      411.38      540.18     71.39 o 
   4   9  25       87.26       78.62     36.52 o 
   5   9  25     6304.35     6216.84    229.26 o 
   6   9  25      272.54      236.51     39.48 o 
   7   9  25       14.46       11.84     26.83 o 
   8   9  25       30.48       38.47     34.36 o 
   9   9  25        0.61      -38.40     38.40 o 
   0  10  25      469.15      420.68     93.24 o 
   1  10  25     1099.83     1157.86    215.80 o 
   2  10  25     3035.14     3158.23    186.23 o 
   3  10  25        0.04      -41.15     70.95 o 
   4  10  25       39.66       81.00     39.11 o 
   5  10  25       60.54       22.18     23.57 o 
   6  10  25      773.19      667.02     67.55 o 
   7  10  25        3.23      -40.25     40.42 o 
   8  10  25      147.12      148.27     49.48 o 
   1  11  25       27.12       26.79     26.06 o 
   2  11  25       41.11       43.10     54.09 o 
   3  11  25       75.11       32.86     40.82 o 
   4  11  25     2117.81     2156.30    140.74 o 
   5  11  25      382.90      341.00     57.99 o 
   6  11  25     2316.95     2410.99    126.60 o 
   7  11  25      921.58      935.37     80.91 o 
   0  12  25      577.53      619.13    110.49 o 
   1  12  25      166.85      124.48     40.30 o 
   2  12  25      153.65      115.32     30.26 o 
   3  12  25      405.27      307.78     75.13 o 
   4  12  25       40.36       38.26     75.01 o 
   5  12  25      470.46      495.63     61.10 o 
   6  12  25        0.77       55.77     26.91 o 
   1  13  25      220.59      242.29     47.81 o 
   2  13  25       30.88      -15.15     48.58 o 
   3  13  25      191.92      213.09     48.54 o 
   4  13  25      204.42      224.47     53.31 o 
   0   0  26     6411.28     6854.58    292.54 o 
   1   0  26    10849.88    11126.51    264.94 o 
   2   0  26       42.47       15.95     19.31 o 
   3   0  26      292.96      288.96     62.46 o 
   4   0  26     2442.15     2143.55    168.44 o 
   5   0  26      525.30      348.41     71.61 o 
   6   0  26      298.62      378.91     70.24 o 
   7   0  26     1343.52     1453.42    101.10 o 
   8   0  26      408.94      248.57     64.23 o 
   9   0  26       76.10       78.11     38.51 o 
  10   0  26      116.30      131.82     37.43 o 
  11   0  26      210.37      187.36     42.62 o 
   1   1  26     2632.96     2664.97     92.80 o 
   2   1  26      930.54     1036.22     81.12 o 
   3   1  26      112.17      161.21     33.71 o 
   4   1  26     7874.83     7450.39    219.13 o 
   5   1  26     1148.19     1010.89    128.42 o 
   6   1  26      409.33      420.71     38.63 o 
   7   1  26        5.38       21.85     15.62 o 
   8   1  26     1335.57     1330.87     69.16 o 
   9   1  26       45.01       32.49     24.29 o 
  10   1  26     1448.95     1534.83     76.96 o 
  11   1  26      382.10      390.26     47.38 o 
   0   2  26      660.31      739.63     71.19 o 
   1   2  26     2901.62     2694.42    108.52 o 
   2   2  26     1323.10     1340.76     75.60 o 
   3   2  26      796.98      781.84     70.02 o 
   4   2  26      991.13     1029.19     68.24 o 
   5   2  26     1558.02     1615.66     81.90 o 
   6   2  26       75.93       59.84     17.64 o 
   7   2  26     1143.83      954.81     57.06 o 
   8   2  26      187.78      160.86     28.02 o 
   9   2  26        6.10       12.63     18.05 o 
  10   2  26       34.60       14.09     16.38 o 
  11   2  26      921.75      949.80     95.64 o 
   1   3  26       68.11      128.76     30.47 o 
   2   3  26      502.55      455.21     37.10 o 
   3   3  26     1967.86     1897.69     91.31 o 
   4   3  26       69.56       89.20     25.37 o 
   5   3  26      721.92      775.21    103.82 o 
   6   3  26     6094.02     6243.07    139.65 o 
   7   3  26      219.22      256.51     29.64 o 
   8   3  26     3059.91     3113.41    114.60 o 
   9   3  26        0.42       -3.26     17.76 o 
  10   3  26     1405.62     1560.45    137.59 o 
  11   3  26       20.04      -12.08     26.25 o 
   0   4  26      486.74      500.97    103.55 o 
   1   4  26      867.70      937.55     89.24 o 
   2   4  26       72.38       63.93     21.21 o 
   3   4  26        2.70        9.71     17.80 o 
   4   4  26     1358.27     1373.95     78.87 o 
   5   4  26      179.03      198.86     25.04 o 
   6   4  26       39.26       37.57     15.25 o 
   7   4  26      297.84      315.48     31.48 o 
   8   4  26      122.27      140.19     30.56 o 
   9   4  26       55.50       54.88     23.99 o 
  10   4  26       68.41       20.43     29.39 o 
  11   4  26       19.44        7.70     25.19 o 
   1   5  26        2.70       -4.47     16.71 o 
   2   5  26     1839.01     1763.57     69.03 o 
   3   5  26      784.66      697.19     73.79 o 
   4   5  26     2991.76     3031.38     96.13 o 
   5   5  26     1362.27     1295.97     63.75 o 
   6   5  26       81.50      115.46     34.43 o 
   7   5  26       29.23       -4.91     15.56 o 
   8   5  26      334.03      352.13     44.03 o 
   9   5  26      680.15      697.59     85.30 o 
  10   5  26     1119.96     1228.81    125.48 o 
  11   5  26      541.36      456.18     72.77 o 
   0   6  26     2114.41     1981.18     95.49 o 
   1   6  26      795.35      671.72     42.93 o 
   2   6  26      739.22      696.09     55.61 o 
   3   6  26      123.08      116.93     18.50 o 
   4   6  26     4046.20     4153.64    180.27 o 
   5   6  26       41.44       33.27     25.07 o 
   6   6  26     1455.45     1303.10    104.01 o 
   7   6  26       41.78       -2.52     23.80 o 
   8   6  26       11.29       -1.77     57.09 o 
   9   6  26        1.11        0.80     36.19 o 
  10   6  26       10.11       10.72     29.59 o 
   1   7  26      186.96      180.08     38.21 o 
   2   7  26       98.74       -4.30     24.84 o 
   3   7  26       75.74       36.87     24.40 o 
   4   7  26       18.54       56.39     38.45 o 
   5   7  26        6.11        4.67     23.06 o 
   6   7  26     2867.48     2980.07    134.73 o 
   7   7  26     2780.54     2969.46    178.43 o 
   8   7  26     4115.73     4325.34    271.59 o 
   9   7  26      237.98      265.09     60.29 o 
  10   7  26     1056.58     1208.80    130.41 o 
   0   8  26      163.04       94.75     56.10 o 
   1   8  26     1830.57     1910.39    211.20 o 
   2   8  26      174.06       95.85     33.86 o 
   3   8  26        0.97        9.01     19.87 o 
   4   8  26      230.42      245.52     86.92 o 
   5   8  26       66.04       68.58     30.01 o 
   6   8  26       48.09       62.09     26.20 o 
   7   8  26      441.40      435.79     74.08 o 
   8   8  26      313.29      352.38     68.99 o 
   9   8  26      389.82      363.76    104.36 o 
   1   9  26        3.46       25.06     26.54 o 
   2   9  26        3.00      -60.15     71.57 o 
   3   9  26      644.11      659.55     76.45 o 
   4   9  26     1176.90     1245.55    105.55 o 
   5   9  26      360.52      401.17     62.39 o 
   6   9  26        0.42       -5.10     26.69 o 
   7   9  26       56.95       73.68     41.00 o 
   8   9  26      182.27      233.59     60.65 o 
   0  10  26     3770.66     4170.71    272.63 o 
   1  10  26      247.38      274.52     51.81 o 
   2  10  26      464.89      528.98     70.96 o 
   3  10  26       56.14       -1.14     24.44 o 
   4  10  26      831.47      949.86    105.92 o 
   5  10  26       32.29       41.57     25.79 o 
   6  10  26      108.46       60.89     30.67 o 
   7  10  26        7.48      -13.75     35.80 o 
   8  10  26       95.69      105.96     58.36 o 
   1  11  26       85.07       39.57     23.47 o 
   2  11  26        5.36       24.14     24.96 o 
   3  11  26        0.09      -34.37     34.37 o 
   4  11  26      471.56      474.28     68.30 o 
   5  11  26       52.95        1.78     57.54 o 
   6  11  26        1.30      -13.50     18.25 o 
   0  12  26       94.16       54.31     43.98 o 
   1  12  26       64.65       52.72     24.94 o 
   2  12  26      128.60      120.86     34.71 o 
   3  12  26       36.15        8.55     58.16 o 
   4  12  26      197.05      189.53     47.56 o 
   5  12  26      324.65      262.52     46.62 o 
   1  13  26      694.97      589.64     77.46 o 
   2  13  26       46.13      -22.36     82.80 o 
   3  13  26       36.57      -14.05     71.08 o 
   1   1  27     7201.50     7006.34    151.48 o 
   2   1  27     1764.62     1761.68     88.70 o 
   3   1  27     4403.54     4344.66    139.00 o 
   4   1  27       10.93       60.70     26.71 o 
   5   1  27       55.22       52.17     35.77 o 
   6   1  27      242.28      263.56     32.39 o 
   7   1  27      511.11      431.73     40.22 o 
   8   1  27        0.84       11.68     19.12 o 
   9   1  27       46.47        3.61     17.24 o 
  10   1  27        7.99       13.49     17.12 o 
  11   1  27      291.67      231.47     37.58 o 
   0   2  27      554.74      539.18     61.77 o 
   1   2  27     7224.68     6723.23    172.97 o 
   2   2  27     1571.49     1467.52     85.53 o 
   3   2  27       28.29       32.10     32.00 o 
   4   2  27      734.44      608.35     53.91 o 
   5   2  27     1047.57      822.37     59.58 o 
   6   2  27     2140.05     1899.17     80.08 o 
   7   2  27      363.63      311.28     33.39 o 
   8   2  27      261.54      259.09     32.89 o 
   9   2  27        8.47       41.07     15.15 o 
  10   2  27      142.05      155.97     41.14 o 
  11   2  27      119.22       68.39     32.20 o 
   1   3  27     1683.19     1619.56     86.13 o 
   2   3  27      285.74      287.29     38.64 o 
   3   3  27      361.44      464.32     46.88 o 
   4   3  27     1893.42     1743.03     97.02 o 
   5   3  27      421.52      375.46     39.82 o 
   6   3  27     1327.23     1361.60     66.64 o 
   7   3  27      828.83      846.32     53.18 o 
   8   3  27      226.11      207.89     37.03 o 
   9   3  27        2.13       43.66     29.40 o 
  10   3  27       12.64        9.17     35.14 o 
  11   3  27      418.51      450.63     68.91 o 
   0   4  27     4758.42     4957.35    267.48 o 
   1   4  27      447.13      482.33     62.75 o 
   2   4  27      449.79      431.67     56.33 o 
   3   4  27       89.45       39.29     16.91 o 
   4   4  27      124.11      126.01     27.69 o 
   5   4  27       64.04       71.11     17.51 o 
   6   4  27      397.35      400.98     39.90 o 
   7   4  27      141.35      162.53     43.50 o 
   8   4  27      406.51      391.72     47.17 o 
   9   4  27      328.26      418.60     48.16 o 
  10   4  27      173.46      168.04     45.73 o 
   1   5  27     4541.54     4333.16    157.13 o 
   2   5  27        4.92        2.89      8.65 o 
   3   5  27     5293.12     5469.35    204.19 o 
   4   5  27     1130.66     1015.41     73.73 o 
   5   5  27      332.32      314.63     58.99 o 
   6   5  27      451.15      424.99     55.56 o 
   7   5  27       58.53       40.27     19.43 o 
   8   5  27       48.13       60.50     24.45 o 
   9   5  27       45.38      -35.95     46.04 o 
  10   5  27        6.43       10.60     28.45 o 
   0   6  27      172.14       74.21     62.96 o 
   1   6  27       42.72       38.60     23.44 o 
   2   6  27      278.50      229.50     32.05 o 
   3   6  27      508.13      561.84     39.88 o 
   4   6  27       94.31      102.46     34.27 o 
   5   6  27     1131.39     1165.80    111.97 o 
   6   6  27       15.31       20.98     22.24 o 
   7   6  27      104.35       25.18     33.95 o 
   8   6  27       44.48       30.75     28.84 o 
   9   6  27      102.43       43.96     33.58 o 
  10   6  27       21.59       36.15     32.08 o 
   1   7  27      438.23      492.40     64.84 o 
   2   7  27      176.87      234.16     47.85 o 
   3   7  27       33.50       14.20     29.60 o 
   4   7  27      203.85      256.20     48.65 o 
   5   7  27      974.76      992.14     93.53 o 
   6   7  27        1.05       30.81     30.88 o 
   7   7  27       31.05       10.17     29.45 o 
   8   7  27      505.74      579.62    129.98 o 
   9   7  27       17.51       21.99     32.27 o 
   0   8  27     1313.02     1408.63    155.97 o 
   1   8  27      185.01      233.09     75.91 o 
   2   8  27      498.93      552.99     70.21 o 
   3   8  27        2.80        2.53     34.75 o 
   4   8  27      246.74      212.65     50.40 o 
   5   8  27      174.55      222.42     46.98 o 
   6   8  27      430.41      398.22     53.03 o 
   7   8  27      606.56      865.93    116.76 o 
   8   8  27        9.85       37.08     33.83 o 
   9   8  27      933.52      838.23    103.31 o 
   1   9  27     1394.83     1295.74    108.18 o 
   2   9  27      666.05      510.53     68.29 o 
   3   9  27     1617.01     1682.20    122.19 o 
   4   9  27     1148.15     1086.23     99.29 o 
   5   9  27      849.74      872.51     91.04 o 
   6   9  27      392.29      367.04     49.77 o 
   7   9  27        9.36      -30.16    125.65 o 
   8   9  27      560.19      444.86     77.47 o 
   0  10  27       25.52       -7.29     34.09 o 
   1  10  27      457.72      431.34     63.66 o 
   2  10  27        3.26      -15.48     25.57 o 
   3  10  27       74.54       22.42     33.90 o 
   4  10  27      244.92      278.72     55.24 o 
   5  10  27       84.27       77.50     33.85 o 
   6  10  27      281.70      291.79     60.51 o 
   7  10  27        1.73       -4.13     25.48 o 
   1  11  27      199.84      236.20     49.96 o 
   2  11  27      152.35      123.36     39.60 o 
   3  11  27       77.77       26.95     23.36 o 
   4  11  27       32.46        6.60     23.21 o 
   5  11  27      651.62      678.14     80.76 o 
   6  11  27       39.93       33.24     40.52 o 
   0  12  27     1412.53     1495.92    173.12 o 
   1  12  27        1.44       92.95     39.26 o 
   2  12  27      151.04      103.12     37.47 o 
   3  12  27       27.37      -86.29     86.29 o 
   4  12  27       33.98       38.91     45.83 o 
   1  13  27      631.19      713.92    124.64 o 
   0   0  28     2974.93     2584.17    188.99 o 
   1   0  28     6488.13     6120.21    203.98 o 
   2   0  28     2600.67     2227.61    125.41 o 
   3   0  28     1371.41     1145.08    126.24 o 
   4   0  28      862.37      764.84    105.61 o 
   5   0  28        0.63        9.25     24.15 o 
   6   0  28      571.80      619.03     69.25 o 
   7   0  28        0.69       -3.92     28.39 o 
   8   0  28       23.36       63.15     30.06 o 
   9   0  28      483.25      535.99     65.98 o 
  10   0  28      731.51      653.09     84.71 o 
  11   0  28      377.12      263.02     67.54 o 
   1   1  28      365.79      380.99     38.63 o 
   2   1  28     1115.59     1164.60     74.05 o 
   3   1  28       12.36       56.63     23.99 o 
   4   1  28       88.37       33.99     22.56 o 
   5   1  28     1220.17     1147.40     92.17 o 
   6   1  28     5980.22     6198.19    178.35 o 
   7   1  28      125.84       98.22     20.22 o 
   8   1  28     3356.96     3426.87    113.55 o 
   9   1  28      280.91      261.53     41.59 o 
  10   1  28      612.10      700.66     63.07 o 
  11   1  28      105.51       78.47     30.66 o 
   0   2  28      149.93      141.07     37.89 o 
   1   2  28      936.10      921.07     67.49 o 
   2   2  28      125.67      168.55     33.46 o 
   3   2  28       17.85       21.44     18.40 o 
   4   2  28       25.23       60.90     27.85 o 
   5   2  28       17.69       27.33     20.18 o 
   6   2  28      103.16       87.47     24.81 o 
   7   2  28      207.74      161.65     25.23 o 
   8   2  28      468.57      502.35     44.23 o 
   9   2  28        0.38      -50.50     50.50 o 
  10   2  28       22.96       -6.32     19.20 o 
  11   2  28      288.71      229.27     48.07 o 
   1   3  28       79.53      101.55     26.77 o 
   2   3  28     1551.62     1801.47     91.79 o 
   3   3  28      590.94      612.08     71.55 o 
   4   3  28     1075.98     1015.79     70.50 o 
   5   3  28      380.10      390.24     41.79 o 
   6   3  28     1615.68     1693.68     83.39 o 
   7   3  28      190.87      202.12     27.28 o 
   8   3  28     4843.15     4781.35    160.67 o 
   9   3  28        0.22        3.74     18.66 o 
  10   3  28      900.60     1107.80    106.60 o 
   0   4  28        0.48       36.46     38.92 o 
   1   4  28      923.03     1018.13     66.39 o 
   2   4  28      322.53      335.94     52.11 o 
   3   4  28      123.58      113.08     36.61 o 
   4   4  28       15.62       42.18     19.08 o 
   5   4  28      480.10      457.27     37.89 o 
   6   4  28      840.84      822.60     79.00 o 
   7   4  28       86.65       61.32     24.53 o 
   8   4  28        0.19        1.04     19.30 o 
   9   4  28       72.22       23.30     25.69 o 
  10   4  28      823.25      943.25    100.21 o 
   1   5  28     1853.15     1971.08    163.72 o 
   2   5  28      610.53      505.72     64.04 o 
   3   5  28        1.24       24.55     44.64 o 
   4   5  28      931.72      992.26     58.76 o 
   5   5  28     2186.65     2325.51    217.95 o 
   6   5  28      745.78      669.49     71.22 o 
   7   5  28      678.26      622.41     58.95 o 
   8   5  28     1378.66     1416.90     89.34 o 
   9   5  28        8.00      -23.50     34.06 o 
  10   5  28      652.08      624.56     83.32 o 
   0   6  28     2615.91     2789.36    213.06 o 
   1   6  28      861.19      916.61     87.11 o 
   2   6  28       50.44       37.36     26.99 o 
   3   6  28      525.89      536.28     66.65 o 
   4   6  28      175.92      190.70     45.24 o 
   5   6  28      850.41      824.93     95.71 o 
   6   6  28     1298.21     1212.04    158.05 o 
   7   6  28        4.65      -13.00     26.74 o 
   8   6  28       28.97      -32.27     32.27 o 
   9   6  28      139.75      121.73     43.87 o 
   1   7  28      569.16      563.16     72.48 o 
   2   7  28      433.11      487.55     65.09 o 
   3   7  28      752.94      842.51     85.89 o 
   4   7  28      620.05      734.44     79.76 o 
   5   7  28      136.83      141.50     37.63 o 
   6   7  28      979.16      987.94     95.92 o 
   7   7  28       23.60       21.50     30.17 o 
   8   7  28     1662.91     1915.47    191.35 o 
   9   7  28       11.50       14.23     42.95 o 
   0   8  28     3274.99     3050.74    231.20 o 
   1   8  28       50.25       92.93     36.52 o 
   2   8  28      298.77      194.58     44.41 o 
   3   8  28      201.67      216.77     69.67 o 
   4   8  28       72.35       29.88     22.14 o 
   5   8  28        0.90        5.77     55.85 o 
   6   8  28      281.00      337.86     49.25 o 
   7   8  28        5.15       18.00     36.62 o 
   8   8  28       49.24        9.91     32.81 o 
   1   9  28      104.78       78.79     33.92 o 
   2   9  28      111.61       69.74     72.12 o 
   3   9  28      298.08      294.21     55.39 o 
   4   9  28      437.70      369.73     58.60 o 
   5   9  28      109.43      133.44     42.54 o 
   6   9  28       17.93       15.74     20.05 o 
   7   9  28       55.72       47.24     40.74 o 
   0  10  28     2431.19     2674.50    226.82 o 
   1  10  28      465.95      546.11     74.89 o 
   2  10  28      317.76      435.27     66.86 o 
   3  10  28      436.19      391.06     61.63 o 
   4  10  28     2513.60     2477.27    153.20 o 
   5  10  28       99.61      128.60     37.73 o 
   6  10  28       17.38       35.70     22.53 o 
   1  11  28       56.20       24.04     26.71 o 
   2  11  28       17.94       19.47     21.58 o 
   3  11  28      155.97       78.95     30.35 o 
   4  11  28      745.76      818.36     89.76 o 
   5  11  28        7.23       14.16     24.04 o 
   0  12  28      860.81      817.68    131.87 o 
   1  12  28      549.60      737.54     86.52 o 
   2  12  28        2.78       10.82     26.55 o 
   3  12  28        1.94      -41.18     41.18 o 
   1   1  29     1218.74     1176.12     65.62 o 
   2   1  29       79.61      120.04     27.71 o 
   3   1  29     2218.98     2221.14    104.69 o 
   4   1  29        0.39       12.69     30.73 o 
   5   1  29     4899.48     4588.76    183.85 o 
   6   1  29      253.81      326.53     42.24 o 
   7   1  29       65.05       86.66     24.58 o 
   8   1  29      270.86      219.52     32.62 o 
   9   1  29        7.27       19.79     17.15 o 
  10   1  29       21.45       20.33     21.18 o 
   0   2  29     5363.28     5143.10    192.85 o 
   1   2  29      605.70      650.48     57.81 o 
   2   2  29     2859.78     2481.80    109.84 o 
   3   2  29       11.99       13.05     17.08 o 
   4   2  29      587.21      685.27     71.84 o 
   5   2  29      185.43      258.42     35.48 o 
   6   2  29       22.63       30.90     16.37 o 
   7   2  29        3.91       -7.33     14.97 o 
   8   2  29        3.77       26.23     16.65 o 
   9   2  29        9.17        1.07     21.99 o 
  10   2  29        0.38       -9.77     19.17 o 
   1   3  29       10.41       17.38     28.69 o 
   2   3  29      574.91      548.19     52.85 o 
   3   3  29     2500.85     2375.80    108.84 o 
   4   3  29       34.16       18.38     16.10 o 
   5   3  29     2802.62     2899.10    111.87 o 
   6   3  29        6.20       26.70     20.10 o 
   7   3  29      241.03      156.69     38.71 o 
   8   3  29       12.02       40.03     22.75 o 
   9   3  29       33.46       29.03     19.55 o 
  10   3  29      272.20      246.92     55.66 o 
   0   4  29      153.87       87.39     47.87 o 
   1   4  29     5991.19     5836.60    214.17 o 
   2   4  29      821.25      636.88     71.80 o 
   3   4  29     1066.64      989.46     71.04 o 
   4   4  29      635.54      564.97     69.11 o 
   5   4  29      214.17      215.19     27.63 o 
   6   4  29      269.01      237.60     44.08 o 
   7   4  29       36.77       11.84     21.28 o 
   8   4  29        7.05       47.83     23.32 o 
   9   4  29      101.82       80.23     35.86 o 
  10   4  29      196.71      353.96    189.47 o 
   1   5  29     8155.11     8140.27    256.27 o 
   2   5  29       45.57       48.67     24.61 o 
   3   5  29     2280.55     2520.16    144.51 o 
   4   5  29        5.96      -11.12     22.34 o 
   5   5  29       89.58      120.71     36.72 o 
   6   5  29      513.24      503.55     63.75 o 
   7   5  29      563.08      470.00     52.37 o 
   8   5  29        5.16       13.50     20.88 o 
   9   5  29      180.61      306.76     73.24 o 
   0   6  29      925.66      859.96    122.60 o 
   1   6  29      138.82      238.06     60.32 o 
   2   6  29      434.28      530.07     83.65 o 
   3   6  29        7.58       -2.59     42.38 o 
   4   6  29      910.44      753.22     81.19 o 
   5   6  29      257.95      210.42     44.56 o 
   6   6  29      150.78       94.87     45.96 o 
   7   6  29       90.60      153.82     47.13 o 
   8   6  29       13.29       -2.19     26.99 o 
   9   6  29      113.08       54.93     35.31 o 
   1   7  29      246.61      364.45     59.67 o 
   2   7  29      304.17      317.59     55.44 o 
   3   7  29      438.58      488.28     67.18 o 
   4   7  29       23.27       44.39     28.44 o 
   5   7  29       72.31       29.16     48.19 o 
   6   7  29       95.17       65.54     29.64 o 
   7   7  29       79.93       46.89     70.78 o 
   8   7  29      407.90      490.56    101.09 o 
   0   8  29        0.55      -12.05     40.64 o 
   1   8  29     1035.66     1009.27    111.63 o 
   2   8  29       33.06       42.18     31.22 o 
   3   8  29       78.06       34.63     27.42 o 
   4   8  29      137.51      100.93     35.89 o 
   5   8  29      283.16      277.54     54.43 o 
   6   8  29      127.57       64.97     25.98 o 
   7   8  29      160.11      105.15     40.34 o 
   8   8  29      600.92      628.51     90.70 o 
   1   9  29     6819.09     7487.06    263.38 o 
   2   9  29       58.08       74.27     35.96 o 
   3   9  29     1560.68     1717.26    153.66 o 
   4   9  29      109.93       79.40     35.84 o 
   5   9  29      127.85       96.50     33.22 o 
   6   9  29        0.96       -3.78     24.25 o 
   7   9  29     1141.90     1164.73    140.18 o 
   0  10  29       89.96      210.64     74.46 o 
   1  10  29       31.25       50.56     25.13 o 
   2  10  29      542.39      526.16    148.14 o 
   3  10  29       59.15       -0.49     27.68 o 
   4  10  29      290.59      291.16     58.72 o 
   5  10  29      386.76      421.05     68.11 o 
   6  10  29       56.10       38.04     25.99 o 
   1  11  29      414.64      408.30     66.99 o 
   2  11  29       45.12        0.96     34.18 o 
   3  11  29       11.71      -18.46     32.37 o 
   4  11  29        4.92        9.98     28.64 o 
   0  12  29     1721.24     1480.59    178.23 o 
   1  12  29      278.33      334.55     64.70 o 
   2  12  29     1586.45     1405.93    121.17 o 
   0   0  30      783.61      801.43    112.02 o 
   1   0  30     3787.52     3006.84    213.51 o 
   2   0  30      220.38      154.66     51.90 o 
   3   0  30      271.16      117.29     48.98 o 
   4   0  30      867.14      654.17     99.32 o 
   5   0  30     1873.97     1757.44    165.79 o 
   6   0  30       90.80       -6.20     83.22 o 
   7   0  30       16.17        3.35     20.94 o 
   8   0  30       27.74        9.19     21.55 o 
   9   0  30      481.15      468.57     63.96 o 
  10   0  30     2857.89     3278.62    237.99 o 
   1   1  30     1755.42     1718.04     80.60 o 
   2   1  30      155.96      129.64     29.62 o 
   3   1  30      173.37      199.00     35.31 o 
   4   1  30      447.24      487.23    112.01 o 
   5   1  30        3.27       -3.07     23.23 o 
   6   1  30     1062.55      996.55     61.97 o 
   7   1  30      176.46      146.45     26.60 o 
   8   1  30     2489.56     2619.84    102.17 o 
   9   1  30       88.10       45.11     21.65 o 
  10   1  30      891.39     1013.71     77.96 o 
   0   2  30       70.09      172.31     46.01 o 
   1   2  30      208.53      148.28     31.23 o 
   2   2  30     1953.07     2008.25    101.15 o 
   3   2  30        2.73       -4.78     18.10 o 
   4   2  30       66.64       50.24     25.94 o 
   5   2  30       94.49       74.09     23.32 o 
   6   2  30      144.52      130.98     26.92 o 
   7   2  30        0.04      -14.25     14.25 o 
   8   2  30       55.46       93.93     31.56 o 
   9   2  30      588.48      532.38     76.20 o 
  10   2  30      296.14      397.92     69.52 o 
   1   3  30      353.94      311.49     52.59 o 
   2   3  30      950.44     1030.83     73.56 o 
   3   3  30      321.91      471.82     51.48 o 
   4   3  30       20.13       41.15     19.33 o 
   5   3  30      875.54      779.77     59.78 o 
   6   3  30     2225.67     2440.29    103.49 o 
   7   3  30        7.56       -8.87     20.01 o 
   8   3  30     1366.13     1358.88    120.77 o 
   9   3  30      151.32       47.64     25.79 o 
  10   3  30     2085.12     2249.81    153.39 o 
   0   4  30      443.51      506.79     97.39 o 
   1   4  30      359.76      443.76     88.30 o 
   2   4  30      598.52      480.28     95.25 o 
   3   4  30        7.60       23.39     40.37 o 
   4   4  30        6.11      -18.61     21.49 o 
   5   4  30      495.80      482.31     86.20 o 
   6   4  30      172.11      185.63     36.95 o 
   7   4  30       19.04       15.62     20.96 o 
   8   4  30       59.30       83.17     24.84 o 
   9   4  30      892.28      989.16    101.78 o 
   1   5  30      491.20      664.72     78.31 o 
   2   5  30       44.33       50.97     35.22 o 
   3   5  30      104.01      135.00     41.25 o 
   4   5  30       35.27       60.28     28.78 o 
   5   5  30      301.56      370.85     60.56 o 
   6   5  30     1932.70     2109.89    129.44 o 
   7   5  30      510.56      457.20     52.96 o 
   8   5  30     1122.04     1205.11    115.51 o 
   9   5  30        0.37      -68.90    109.40 o 
   0   6  30        5.94       49.26     52.82 o 
   1   6  30     1331.19     1160.42    101.47 o 
   2   6  30     2953.16     3040.77    286.47 o 
   3   6  30       29.86      -20.54     57.04 o 
   4   6  30      923.88      929.66     91.09 o 
   5   6  30       36.40      -25.89     32.56 o 
   6   6  30      264.15      315.41     83.59 o 
   7   6  30      117.12      185.60     97.70 o 
   8   6  30     1508.34     1613.43    137.31 o 
   1   7  30      169.00      224.87     49.60 o 
   2   7  30     1080.92     1259.66    106.94 o 
   3   7  30      473.34      510.33     69.65 o 
   4   7  30     1911.08     1983.86    135.89 o 
   5   7  30      449.06      419.89    118.00 o 
   6   7  30      623.57      768.93     87.48 o 
   7   7  30        3.59      -29.52     29.52 o 
   8   7  30     1433.34     1600.78    293.54 o 
   0   8  30       46.08       15.92     37.74 o 
   1   8  30     2542.18     2641.90    157.99 o 
   2   8  30     1367.00     1487.67    117.48 o 
   3   8  30      187.92      207.28     49.06 o 
   4   8  30      204.80      145.43     42.18 o 
   5   8  30      321.84      272.43     52.24 o 
   6   8  30      196.84      377.25     83.39 o 
   7   8  30       22.69       30.23     26.66 o 
   1   9  30      716.98      785.68     89.83 o 
   2   9  30      215.22      227.07     45.11 o 
   3   9  30       51.26       62.90     32.57 o 
   4   9  30      205.79      256.85     55.47 o 
   5   9  30      468.48      554.59    116.30 o 
   6   9  30      230.25      170.11     39.16 o 
   0  10  30     1096.61     1198.94    159.26 o 
   1  10  30       97.80      112.55     63.12 o 
   2  10  30      195.49      184.72     41.99 o 
   3  10  30      323.06      349.83     60.55 o 
   4  10  30      450.79      476.68     87.69 o 
   5  10  30       39.15       36.18     23.01 o 
   1  11  30       35.11       24.43     27.66 o 
   2  11  30      299.10      397.02     65.44 o 
   3  11  30      201.49      191.23     51.86 o 
   1   1  31     1484.64     1637.64     80.37 o 
   2   1  31     1025.51     1002.15     73.15 o 
   3   1  31      476.55      418.22     70.01 o 
   4   1  31       15.04       11.07     26.13 o 
   5   1  31      668.37      561.05     83.43 o 
   6   1  31       96.61      116.57     24.29 o 
   7   1  31     1244.74     1244.75     71.03 o 
   8   1  31       92.31      125.05     31.65 o 
   9   1  31      135.89      101.05     29.06 o 
   0   2  31     2247.80     2027.58    125.57 o 
   1   2  31       73.87       95.37     25.08 o 
   2   2  31     1718.57     1881.86    100.08 o 
   3   2  31        0.07        7.47     23.32 o 
   4   2  31     2726.92     2586.08    142.78 o 
   5   2  31       37.31      -11.84     19.09 o 
   6   2  31      353.76      342.85     37.58 o 
   7   2  31       42.37       40.74     24.26 o 
   8   2  31     1508.10     1400.12     90.30 o 
   9   2  31      630.62      654.05     62.27 o 
   1   3  31     2279.65     2244.65    135.88 o 
   2   3  31      301.23      207.97     36.07 o 
   3   3  31      977.64     1035.36     74.66 o 
   4   3  31      242.81      247.05     39.72 o 
   5   3  31      852.26      875.16     64.12 o 
   6   3  31        0.01       26.67     69.41 o 
   7   3  31      104.87       64.51     25.27 o 
   8   3  31       26.57       22.87     43.10 o 
   9   3  31       36.65       47.31     24.54 o 
   0   4  31     1696.99     1566.43    164.13 o 
   1   4  31      880.29      757.62    138.43 o 
   2   4  31      264.00      313.41     55.85 o 
   3   4  31        9.88        5.53     20.96 o 
   4   4  31      121.89      137.15     30.98 o 
   5   4  31        1.08       44.73     26.41 o 
   6   4  31        2.41       20.44     26.69 o 
   7   4  31      223.09      192.49     38.18 o 
   8   4  31      425.70      613.35     62.81 o 
   9   4  31      147.49       68.99    112.02 o 
   1   5  31     1291.53     1063.51     96.38 o 
   2   5  31       84.64      129.87     39.06 o 
   3   5  31      941.10     1167.38    102.63 o 
   4   5  31       12.26       -3.89     34.57 o 
   5   5  31     1155.74     1303.26    111.30 o 
   6   5  31      490.89      537.06    104.85 o 
   7   5  31      502.20      562.93     60.62 o 
   8   5  31      877.58      968.69    104.05 o 
   0   6  31     5311.00     5676.92    320.44 o 
   1   6  31       80.85      111.70     36.68 o 
   2   6  31       27.37       47.27     33.35 o 
   3   6  31      343.18      278.61     53.48 o 
   4   6  31     1452.31     1608.34    122.12 o 
   5   6  31      118.95      164.08     46.75 o 
   6   6  31      485.51      812.27    133.46 o 
   7   6  31      387.63      387.75     68.00 o 
   8   6  31       29.68      122.20     51.41 o 
   1   7  31      398.99      437.87     67.78 o 
   2   7  31      112.36      169.79     45.88 o 
   3   7  31     1625.96     1538.58    120.35 o 
   4   7  31       19.89       31.28     30.20 o 
   5   7  31      829.79      853.54     92.64 o 
   6   7  31       42.66       30.44     40.79 o 
   7   7  31        0.84       43.17    108.26 o 
   0   8  31     1236.58     1373.61    164.86 o 
   1   8  31      617.12      748.13     86.45 o 
   2   8  31       22.71       37.29     27.84 o 
   3   8  31      299.12      305.44     56.96 o 
   4   8  31      145.34      125.83     40.71 o 
   5   8  31       51.03      128.90     42.74 o 
   6   8  31      325.11      425.67    141.00 o 
   7   8  31      340.97      423.60     76.96 o 
   1   9  31     1039.86     1141.41    107.55 o 
   2   9  31      218.41      146.58     45.45 o 
   3   9  31     1730.52     2120.16    175.65 o 
   4   9  31       16.36       72.92     30.82 o 
   5   9  31      392.25      460.61     71.52 o 
   6   9  31      648.50      616.70     68.19 o 
   0  10  31     1212.71     1420.69    172.21 o 
   1  10  31      241.01      241.62     52.54 o 
   2  10  31      114.70       62.30     48.81 o 
   3  10  31        7.55        0.87     26.89 o 
   4  10  31      573.58      580.79     78.66 o 
   1  11  31        0.32        7.40     24.26 o 
   2  11  31      266.00      285.21     65.52 o 
   0   0  32      259.80      235.60     68.34 o 
   1   0  32      495.36      469.02     64.01 o 
   2   0  32      178.98      119.72     34.36 o 
   3   0  32      287.02      169.65     56.92 o 
   4   0  32       25.97        6.98     34.65 o 
   5   0  32     1321.77     1433.72    156.92 o 
   6   0  32      151.40      111.02     41.27 o 
   7   0  32      175.99      128.91     36.51 o 
   8   0  32      759.06      699.12     77.63 o 
   9   0  32     2863.05     2613.35    216.33 o 
   1   1  32     1001.42     1006.66     65.12 o 
   2   1  32      146.51      161.71     34.30 o 
   3   1  32      165.24      228.10     54.55 o 
   4   1  32       47.12        6.38     37.88 o 
   5   1  32        2.04       -5.64     23.76 o 
   6   1  32      664.37      628.08     51.08 o 
   7   1  32      239.45      377.70     57.10 o 
   8   1  32      432.52      405.67     50.00 o 
   9   1  32        0.59       15.54     18.76 o 
   0   2  32      195.29      521.64     98.58 o 
   1   2  32       37.86        7.54     22.21 o 
   2   2  32       17.07       69.07     27.67 o 
   3   2  32      240.46      173.28     33.14 o 
   4   2  32       23.33       22.13     28.17 o 
   5   2  32      135.30      102.93     35.13 o 
   6   2  32       99.12      127.64     35.21 o 
   7   2  32      303.67      254.48     53.31 o 
   8   2  32       49.37       27.92     24.57 o 
   9   2  32       66.28       48.42     23.21 o 
   1   3  32      437.20      480.95     69.40 o 
   2   3  32      188.72      162.52     32.76 o 
   3   3  32        2.75       29.74     25.60 o 
   4   3  32      428.09      337.69     45.36 o 
   5   3  32      885.53      929.62     89.62 o 
   6   3  32      710.58      769.11     83.23 o 
   7   3  32      159.96      142.26     41.86 o 
   8   3  32      898.98     1016.56     79.34 o 
   9   3  32       32.07       26.83     57.03 o 
   0   4  32      244.42      164.08     56.46 o 
   1   4  32      172.45      109.37    101.44 o 
   2   4  32       15.21       34.69     24.50 o 
   3   4  32      108.69      127.24     35.24 o 
   4   4  32        8.38        2.16     20.98 o 
   5   4  32     1142.17     1297.10    105.70 o 
   6   4  32      445.88      533.92    110.38 o 
   7   4  32      301.87      262.03     41.22 o 
   8   4  32      799.14      710.92     88.38 o 
   1   5  32      388.55      476.28     66.15 o 
   2   5  32      364.82      467.63     69.41 o 
   3   5  32      423.57      419.02     63.79 o 
   4   5  32       57.77       82.54     52.21 o 
   5   5  32       52.82      100.60     37.98 o 
   6   5  32      143.82      111.25     61.16 o 
   7   5  32      421.80      347.85     66.22 o 
   8   5  32      934.36      845.36    100.96 o 
   0   6  32      218.44      358.35     87.97 o 
   1   6  32       13.22        4.38     22.57 o 
   2   6  32      560.05      428.62     65.99 o 
   3   6  32       41.79        6.71     47.87 o 
   4   6  32      124.30       86.47     35.10 o 
   5   6  32      781.92      756.99     87.09 o 
   6   6  32      175.31      130.97     58.20 o 
   7   6  32      103.63      166.88     47.88 o 
   1   7  32      470.70      470.16    111.34 o 
   2   7  32      126.49       76.59     48.36 o 
   3   7  32      149.99      126.00     39.27 o 
   4   7  32       38.97       65.76     32.60 o 
   5   7  32      223.08      268.74     52.86 o 
   6   7  32      692.96      658.11    127.20 o 
   7   7  32      500.18      642.98     89.78 o 
   0   8  32      248.25      286.60     82.29 o 
   1   8  32      179.29      207.65     47.48 o 
   2   8  32      575.11      687.94     83.79 o 
   3   8  32        4.97       20.59     34.59 o 
   4   8  32      101.10       54.78     53.87 o 
   5   8  32      799.70      946.84     99.27 o 
   6   8  32      350.43      356.50     63.68 o 
   1   9  32      349.18      446.35     70.15 o 
   2   9  32        1.77      -11.48     26.49 o 
   3   9  32       95.32      136.62     45.67 o 
   4   9  32      281.37      349.44     70.52 o 
   5   9  32      279.39      334.54     64.19 o 
   0  10  32        0.15      -30.20     40.63 o 
   1  10  32      459.36      453.63     69.27 o 
   2  10  32      703.94      786.07    177.26 o 
   3  10  32       54.88       83.69     34.93 o 
   1   1  33     1419.39     1486.42     91.85 o 
   2   1  33        9.08       45.90     21.66 o 
   3   1  33     1253.37     1418.13    114.95 o 
   4   1  33      148.41      128.99     38.14 o 
   5   1  33       60.51       47.01     26.02 o 
   6   1  33      432.59      546.12     48.87 o 
   7   1  33        1.41       14.27     19.64 o 
   8   1  33        7.10       -4.05     20.93 o 
   0   2  33     4843.38     4959.81    292.16 o 
   1   2  33      162.69       84.15     28.45 o 
   2   2  33     2753.95     3015.79    131.55 o 
   3   2  33      221.12      129.63     60.20 o 
   4   2  33     2859.77     2789.30    154.99 o 
   5   2  33      424.40      451.89     49.79 o 
   6   2  33     2476.52     2496.03    121.90 o 
   7   2  33      528.52      515.51     56.37 o 
   8   2  33      205.56      123.79     39.02 o 
   1   3  33     1713.44     1722.03    125.03 o 
   2   3  33      255.27      241.21     39.38 o 
   3   3  33      750.97      752.06     67.00 o 
   4   3  33        1.00       33.60     23.88 o 
   5   3  33      236.99      207.04     75.14 o 
   6   3  33       21.90        4.68     20.06 o 
   7   3  33       31.68        4.18     23.90 o 
   8   3  33      107.36       96.44     28.33 o 
   0   4  33      173.24      186.39     63.86 o 
   1   4  33        6.09       32.50     25.48 o 
   2   4  33      997.18     1052.48    160.28 o 
   3   4  33       37.62       43.63     30.24 o 
   4   4  33      419.11      333.95     46.93 o 
   5   4  33        6.98       19.35     26.48 o 
   6   4  33      533.82      637.34    105.37 o 
   7   4  33      423.43      539.00     59.34 o 
   8   4  33       12.05        2.37     17.17 o 
   1   5  33       32.98       17.68     24.82 o 
   2   5  33      177.43      222.07     72.92 o 
   3   5  33      149.47      207.17     45.40 o 
   4   5  33       10.25        2.17     39.40 o 
   5   5  33      160.83       52.75     36.89 o 
   6   5  33      364.79      302.98     81.44 o 
   7   5  33      132.52      248.75     57.61 o 
   0   6  33     2248.61     2507.26    217.85 o 
   1   6  33        3.82       28.50     33.05 o 
   2   6  33      651.55      663.22     80.36 o 
   3   6  33        4.80       19.85     24.51 o 
   4   6  33     2158.35     2329.88    152.52 o 
   5   6  33      454.99      412.65     69.86 o 
   6   6  33        3.89        1.99     28.80 o 
   7   6  33       97.49       79.61     48.50 o 
   1   7  33      821.33      677.63     82.17 o 
   2   7  33       14.95      -32.47     32.47 o 
   3   7  33      607.62      693.12     84.73 o 
   4   7  33       37.07       27.57     57.77 o 
   5   7  33     1399.85     1472.68    123.77 o 
   6   7  33      384.08      451.50    101.21 o 
   0   8  33       71.19       30.28     36.13 o 
   1   8  33      725.41      727.02     91.25 o 
   2   8  33     1133.30     1196.98    111.47 o 
   3   8  33        8.15       19.95     55.89 o 
   4   8  33      488.66      526.16     77.53 o 
   5   8  33      143.23      199.40     49.74 o 
   1   9  33       92.95       70.84     38.52 o 
   2   9  33      278.84      304.01     63.90 o 
   3   9  33       66.47       69.83     37.96 o 
   4   9  33      351.97      302.77     64.96 o 
   0  10  33     1795.63     1905.73    206.57 o 
   1  10  33       16.55        4.05     41.07 o 
   0   0  34     1623.50     1540.89    167.45 o 
   1   0  34       58.69       58.44     30.29 o 
   2   0  34     2234.94     2187.77    194.72 o 
   3   0  34       15.70        4.39     25.66 o 
   4   0  34      341.64      328.54     83.93 o 
   5   0  34     1422.26     1374.63    156.40 o 
   6   0  34      959.22     1236.33    103.49 o 
   7   0  34     2301.90     2646.09    151.55 o 
   8   0  34      531.47      502.29    101.08 o 
   1   1  34       22.58       32.15     22.78 o 
   2   1  34       27.15       29.76     19.86 o 
   3   1  34        2.10        1.15     29.06 o 
   4   1  34      141.52       71.37     30.02 o 
   5   1  34       66.90       28.39     24.46 o 
   6   1  34       63.10       42.90     17.74 o 
   7   1  34       10.61       43.19     28.83 o 
   8   1  34      658.10      609.42     78.32 o 
   0   2  34       25.88      107.14     55.26 o 
   1   2  34       21.91       26.74     24.86 o 
   2   2  34      218.42      264.41     45.99 o 
   3   2  34        0.51        3.12     22.83 o 
   4   2  34       40.27       28.59     29.02 o 
   5   2  34      229.56      226.22     48.88 o 
   6   2  34      669.78      835.44     72.23 o 
   7   2  34       36.73       75.69     27.34 o 
   8   2  34        5.85       15.14     18.56 o 
   1   3  34      460.95      533.79     70.85 o 
   2   3  34       29.43       77.73     35.64 o 
   3   3  34       82.02      135.01     33.45 o 
   4   3  34        0.49       37.75     23.77 o 
   5   3  34      738.31      714.97     80.51 o 
   6   3  34        0.71       18.16     24.08 o 
   7   3  34      415.71      424.34     53.77 o 
   0   4  34        2.85       -9.24     36.93 o 
   1   4  34      486.92      557.05     74.73 o 
   2   4  34     1185.46     1279.03    110.81 o 
   3   4  34       35.37       63.13     33.09 o 
   4   4  34      237.99      246.38     59.66 o 
   5   4  34     2018.39     2003.49    199.72 o 
   6   4  34      293.27      273.04     52.57 o 
   7   4  34     1174.42     1248.22     90.01 o 
   1   5  34      233.63      164.20     37.60 o 
   2   5  34       32.93       61.41     33.82 o 
   3   5  34       79.82      122.36     60.99 o 
   4   5  34      988.26     1060.23    104.28 o 
   5   5  34       17.82      -14.63     38.24 o 
   6   5  34      350.92      401.19     96.45 o 
   7   5  34       56.27       79.55     90.87 o 
   0   6  34       21.43      -13.51     31.05 o 
   1   6  34       41.99       56.71     32.77 o 
   2   6  34        3.77       62.25     42.81 o 
   3   6  34      627.28      668.03     81.79 o 
   4   6  34       12.19       26.62     27.80 o 
   5   6  34      459.92      622.76     82.16 o 
   6   6  34      783.36      965.16    151.28 o 
   1   7  34      392.10      378.12     63.68 o 
   2   7  34      262.59      203.89     46.20 o 
   3   7  34        2.61       -6.55     39.16 o 
   4   7  34        0.05      -32.41    102.81 o 
   5   7  34       57.87       89.05     43.66 o 
   0   8  34       34.32       74.33     45.00 o 
   1   8  34        0.12       13.05     41.37 o 
   2   8  34       65.19      128.52     40.39 o 
   3   8  34       89.10       71.17     65.61 o 
   4   8  34       43.65       31.62     41.68 o 
   1   9  34        0.26      -28.33     29.19 o 
   2   9  34      241.03      199.84     49.80 o 
   1   1  35       23.03       37.26     20.34 o 
   2   1  35      253.89      246.68     42.41 o 
   3   1  35      373.71      452.64     66.82 o 
   4   1  35      390.16      617.10     76.08 o 
   5   1  35      300.19      167.81     44.71 o 
   6   1  35       94.69       83.28     31.01 o 
   7   1  35       14.00       43.09     24.78 o 
   0   2  35     3617.45     4231.41    281.02 o 
   1   2  35      117.80      152.29     32.26 o 
   2   2  35     1171.66     1267.10     93.70 o 
   3   2  35      680.66      662.42     64.60 o 
   4   2  35     2439.30     2351.84    147.80 o 
   5   2  35     1771.28     1913.27    133.82 o 
   6   2  35       11.68       -2.73     26.47 o 
   7   2  35      385.23      498.39     57.68 o 
   1   3  35      319.99      296.83     92.62 o 
   2   3  35       59.43       55.78     28.62 o 
   3   3  35      761.13      877.68     75.06 o 
   4   3  35       20.94       30.47     40.35 o 
   5   3  35       93.73      100.22     36.22 o 
   6   3  35       14.64      -29.62     29.62 o 
   7   3  35        8.81       -9.41     23.15 o 
   0   4  35      474.38      639.14    111.17 o 
   1   4  35       93.03      180.35     44.59 o 
   2   4  35       36.96       40.07     34.53 o 
   3   4  35       17.51       64.88     32.73 o 
   4   4  35      125.38       94.78     37.81 o 
   5   4  35       29.19       76.00     34.67 o 
   6   4  35       42.85       36.92     28.43 o 
   1   5  35        3.80      -20.28     21.83 o 
   2   5  35       35.82       52.86     45.08 o 
   3   5  35        1.84       26.88     38.71 o 
   4   5  35      689.74      796.53     91.93 o 
   5   5  35       76.64       -0.24     27.23 o 
   6   5  35       72.69       50.15     42.24 o 
   0   6  35      917.21      968.32    141.03 o 
   1   6  35      102.23       76.38     39.77 o 
   2   6  35     3036.22     3178.13    180.64 o 
   3   6  35      678.75      700.65    119.28 o 
   4   6  35      604.95      699.11     87.53 o 
   5   6  35      168.52      234.09     53.45 o 
   1   7  35      970.91      914.50    113.88 o 
   2   7  35       44.43       26.09     36.00 o 
   3   7  35       94.42       88.33     29.99 o 
   4   7  35        0.46      -32.54     70.31 o 
   0   8  35      527.53      420.36     98.30 o 
   1   8  35      130.24      150.93     43.48 o 
   2   8  35      686.16      722.18     88.19 o 
   3   8  35       50.52       50.55     54.21 o 
   0   0  36      225.71      422.63     92.32 o 
   1   0  36      554.68      585.89     76.76 o 
   2   0  36     2056.02     2341.71    209.35 o 
   3   0  36       23.42       54.45     53.84 o 
   4   0  36      689.47      764.28    120.95 o 
   5   0  36     2487.51     2725.52    228.32 o 
   6   0  36     1614.18     1692.31    181.59 o 
   7   0  36     2416.19     2819.85    234.72 o 
   1   1  36      194.13      109.69     31.14 o 
   2   1  36      113.77      160.91     36.20 o 
   3   1  36      161.08       94.53     34.55 o 
   4   1  36      698.87      732.85     85.38 o 
   5   1  36      529.32      586.10     76.97 o 
   6   1  36       35.31       80.74     29.40 o 
   0   2  36      148.46      200.16     65.11 o 
   1   2  36        0.36       14.69     25.99 o 
   2   2  36      324.69      430.23     54.71 o 
   3   2  36       42.27       47.22     25.20 o 
   4   2  36      216.47      198.72     45.69 o 
   5   2  36       97.50       44.93     30.74 o 
   6   2  36       55.29       62.80     24.36 o 
   1   3  36        1.17        6.09     23.23 o 
   2   3  36       12.17       60.66     34.50 o 
   3   3  36       54.15       44.04     20.86 o 
   4   3  36       69.10       23.33     22.84 o 
   5   3  36       49.82       64.60     27.42 o 
   6   3  36       86.57      118.56     36.78 o 
   0   4  36      474.55      392.15     94.47 o 
   1   4  36       62.26       77.68     35.07 o 
   2   4  36     1716.61     1849.34    136.46 o 
   3   4  36       59.70       10.48     33.27 o 
   4   4  36      297.85      385.68     65.05 o 
   5   4  36     1124.00     1458.45    179.86 o 
   6   4  36      163.81      198.11     45.86 o 
   1   5  36      288.65      342.26     59.57 o 
   2   5  36      496.62      557.40    100.86 o 
   3   5  36     1464.63     1692.70    166.85 o 
   4   5  36      149.29      186.31     49.68 o 
   5   5  36       10.46        9.00     39.56 o 
   0   6  36      125.86       50.68     43.07 o 
   1   6  36      303.18      352.24     63.79 o 
   2   6  36        0.08        5.95     38.60 o 
   3   6  36        6.38       22.02     31.71 o 
   4   6  36       18.10       25.69     26.73 o 
   1   7  36       26.05       36.82     31.93 o 
   2   7  36       27.40       24.22     28.86 o 
   3   7  36      233.48      260.50     70.42 o 
   0   8  36     1668.46     1879.44    204.25 o 
   1   1  37       24.88        1.61     19.98 o 
   2   1  37       64.22       86.03     36.86 o 
   3   1  37      197.64      231.21    100.97 o 
   4   1  37      561.02      690.77     82.86 o 
   5   1  37      290.25      259.13     57.44 o 
   6   1  37       28.67      -25.64     25.64 o 
   0   2  37     1337.63     1239.05    159.46 o 
   1   2  37        9.09        7.08     25.25 o 
   2   2  37     2660.04     3167.96    144.68 o 
   3   2  37      918.65      893.23    148.41 o 
   4   2  37      623.18      462.02     67.67 o 
   5   2  37      297.81      285.93     91.91 o 
   1   3  37       50.25       86.77     37.51 o 
   2   3  37      152.27      159.39     73.10 o 
   3   3  37        0.22        3.92     27.74 o 
   4   3  37      232.09      264.20     60.55 o 
   5   3  37       11.10       59.71     34.25 o 
   0   4  37     1013.45     1044.42    149.37 o 
   1   4  37      150.44      306.72     94.17 o 
   2   4  37        7.81       20.34     27.56 o 
   3   4  37      223.45      162.14     46.27 o 
   4   4  37      220.73      318.72     92.03 o 
   5   4  37       91.74      205.28     76.98 o 
   1   5  37        4.23        2.42     26.51 o 
   2   5  37      276.86      283.07     64.86 o 
   3   5  37       81.91       69.97    111.09 o 
   4   5  37      102.89      108.70     38.94 o 
   0   6  37     2064.92     1666.51    191.02 o 
   1   6  37      108.50      124.50     54.22 o 
   2   6  37      338.50      510.28     76.70 o 
   3   6  37      122.52      160.38     48.61 o 
   1   7  37      169.07      123.49     51.66 o 
   0   0  38      834.29      738.61    125.14 o 
   1   0  38       37.13      108.54     58.10 o 
   2   0  38     1614.44     1697.26    184.67 o 
   3   0  38      166.71      134.10     56.63 o 
   4   0  38       37.56      159.38     64.22 o 
   5   0  38     1014.24     1235.32    160.41 o 
   1   1  38      148.21      197.72     36.28 o 
   2   1  38      521.68      662.12     83.65 o 
   3   1  38      315.65      381.81     65.77 o 
   4   1  38      210.85      163.78     48.83 o 
   5   1  38        7.74       28.62     29.19 o 
   0   2  38        9.07       73.66     50.59 o 
   1   2  38      106.85      106.04     51.02 o 
   2   2  38      108.06      228.60     44.85 o 
   3   2  38       31.95       29.28     24.81 o 
   4   2  38       60.80       59.02     44.54 o 
   1   3  38      124.01      199.12     50.80 o 
   2   3  38       31.53       49.06     50.39 o 
   3   3  38       14.98      121.29     42.33 o 
   4   3  38      633.49      710.17     86.31 o 
   0   4  38      991.95     1366.35    172.11 o 
   1   4  38      117.71      161.44     42.77 o 
   2   4  38     1904.34     2147.28    478.20 o 
   3   4  38       70.38       53.72     37.49 o 
   1   5  38      129.43      207.60     50.97 o 
   2   5  38       11.33       35.47     40.77 o 
   0   6  38       44.98       54.48     50.01 o 
   1   1  39       72.82       82.79     26.25 o 
   2   1  39       94.15      147.70     46.79 o 
   3   1  39      254.44      301.23    101.59 o 
   0   2  39     1339.58     1519.20    182.41 o 
   1   2  39       93.80       98.94     39.03 o 
   2   2  39     1575.68     1577.35    144.06 o 
   3   2  39      106.19       90.19     39.70 o 
   1   3  39       73.20       84.99     37.83 o 
   2   3  39       57.48       82.38     37.36 o 
   3   3  39      397.42      337.77     94.58 o 
   0   4  39      645.10      877.94    140.58 o 
   1   4  39       60.68      105.87     39.01 o 
   2   4  39      158.17      245.72     57.90 o 
   0   0  40     6785.67     7955.42    413.70 o 
   1   0  40      218.32      226.00     81.21 o 
   2   0  40     2127.40     2217.25    221.47 o 
   1   1  40       66.01       51.69     27.15 o 
   0   2  40      124.45      259.67     82.10 o 
   1   2  40        0.29       13.03     25.30 o 
                                                 
